# Supplementary material for: Multi-scale characterization of symbiont diversity in the pea aphid complex through metagenomic approaches
Source: Microbiome. 2018 Oct 10;6:181. doi: 10.1186/s40168-018-0562-9 (PMC6180509; doi:10.1186/s40168-018-0562-9)
Supplement: Supplementary file 1 — Read depth of reference genomes for each sample. (XLSX 24 kb) [file 40168_2018_562_MOESM1_ESM.xlsx]

## Sheet: Feuille1
Sample name	Biotype	Resequenced type	Location	Collection date	Reference	Accession number	Number of reads	A. pisum Nuclear genome	A. pisum Mitochondrial genome	Buchnera aphidicolaAPS	Buchnera aphidicola_pLeu	Buchnera aphidicola_pTrp	Spiroplasma sp.	Spiroplasma_pSKU	Hamiltonella defensa	Hamiltonella defensa_pHD5AT	Phage APSE	Rickettsiella viridis	Regiella insecticola	Regiella insecticola_pRILSR1	Wolbachia	Rickettsia sp.	Rickettsia Ixodes_pREIS3	Rickettsiella Felis_pRF	Rickettsia africae_pRAF	Rickettsia helvetica_pRhe	Rickettsia monacensis_pRM	Serratia symbiotica	Fukatsuia symbiotica	Unmapped reads	Unmapped reads rate
Cs_ind1	Cytisus scoparius	Individual (whole body)	Eastern France	August 2011	Gouin et al. 2015	SRX660506	64920700	10.7014	787.084	885.475	451.272	3945.8	0.00358882	0.00443302	0.00331702	0.00677599	0.0164276	0.00101283	0.116836	0.0307778	0.000829948	0.00597563	0.00200469	0	0	0	0.00425786	0.00046608	0.00582257	188936	0.00291026
Cs_ind2	Cytisus scoparius	Individual (whole body)	Western France	August 2011	Gouin et al. 2015	SRX660505	105733768	17.6556	1418.05	1282.11	676.805	8250.28	0.00256344	0.00886603	0.0036961	0.001694	0.0164276	0.000696319	0.177937	0.0153889	0.000207487	0.00445801	0	0	0	0	0	0.00046608	0.00646404	338812	0.00320439
Lc_ind1	lotus corniculatus	Individual (whole body)	Eastern France	August 2011	Gouin et al. 2015	SRX660588	117948204	20.0435	2082.31	1220.01	659.774	3372.58	0.115099	0	0.00156374	0	0.0164276	0.000506414	0.0206649	0	0.000414974	0.00995938	0	0	0	0	0	0.00311915	0.00143097	329344	0.00279228
Lc_ind2	lotus corniculatus	Individual (whole body)	Eastern France	August 2011	Gouin et al. 2015	SRX660590	79392488	13.8736	816.204	505.697	357.655	1574.87	2.30684	0.00443302	0.002701	0	0.0465447	0.00189905	0.0118724	0	0.00200571	0.114485	0.00400938	0.00159028	0	0	0	0.0151655	0.00138163	202974	0.00255659
Lc_ind3	lotus corniculatus	Individual (whole body)	Eastern France	August 2011	Gouin et al. 2015	SRX660507	75820950	13.6531	397.39	173.601	118.379	865.445	0.723403	0.0132991	0.00255884	0.00338799	0	0.00126603	0.161246	0.0338555	0.000968273	0.0401221	0	0	0	0.00423837	0	0.000788752	0.00532914	223896	0.00295296
Lp_ind1	Lathyrus pratensis	Individual (whole body)	Eastern France	August 2011	Gouin et al. 2015	SRX660595	90129018	15.7026	811.773	572.147	336.951	1882.89	0.0124327	0.0221651	0.00507029	0.00338799	0.0109517	0.00341829	0.0243409	0	0.00283566	0.131938	0.00801876	0.00636112	0.0242385	0.0381453	0.0170314	0.0232682	0.00419423	764398	0.00848115
Lp_ind2	Lathyrus pratensis	Individual (whole body)	Eastern France	August 2011	Gouin et al. 2015	SRX660596	83816556	14.5314	936.079	517.158	394.657	2014.27	0.0120482	0.00886603	0.00682357	0.00677599	0.0821378	0.00158254	0.0265266	0.00307778	0.000829948	0.0626967	0.0120281	0.00318056	0	0.0148343	0	0.000573637	0.00394751	658030	0.00785084
Lp_ind3	Lathyrus pratensis	Individual (whole body)	Eastern France	August 2011	Gouin et al. 2015	SRX660593	88507818	15.3349	867.668	623.534	342.666	1520.2	0.00346065	0	0.00123203	0	0.00547585	0.00037981	0.0251854	0	0.000345812	0.00626018	0	0	0	0	0	0.000358523	0.00286194	697640	0.00788224
Ml_ind1	Medicago lupulina	Individual (whole body)	Eastern France	August 2011	Gouin et al. 2015	SRX661196	92022722	15.8839	553.267	591.237	332.225	2075.03	0.00294796	0.00443302	0.0376718	0.013552	0.777571	0.000569715	0.022801	0	0.00207487	24.5687	3.07319	1.39627	1.86637	1.32237	2.00545	0.000752899	0.00103622	696208	0.00756561
Ml_ind2	Medicago lupulina	Individual (whole body)	Eastern France	August 2011	Gouin et al. 2015	SRX661198	107535240	17.9633	1184.61	854.467	464.398	4592	0.00269161	0	0.0033644	0.00338799	0.0164276	0.00037981	0.0158961	0	0.0105127	168.499	54.4775	17.0526	7.39274	27.5748	25.4322	0.00175676	0.001579	1249102	0.0116157
Ml_ind3	Medicago lupulina	Individual (whole body)	Eastern France	August 2011	Gouin et al. 2015	SRX661197	59236030	10.458	262.719	161.52	83.9841	614.935	0.00525506	0	0.00255884	0	0	0.000569715	0.0119221	0	0.00193655	32.3314	8.39164	3.04857	1.38967	4.81478	4.26211	0.00190017	0.00113491	527432	0.00890391
Mo_ind1	Meliotus officinalis	Individual (whole body)	Eastern France	August 2011	Gouin et al. 2015	SRX661201	80324962	13.4078	1364.37	1032.1	580.683	4003.39	0.00717764	0.00886603	0.0459644	0.0321859	0.799474	0.0304481	0.0131143	0	0.000414974	0.00294039	0	0	0	0	0	0.000788752	0.00108556	235652	0.00293373
Mo_ind2	Meliotus officinalis	Individual (whole body)	Eastern France	August 2011	Gouin et al. 2015	SRX661199	118458698	20.2211	989.494	1197.91	696.044	4566.48	0.00346065	0.00443302	0.0507503	0.0508199	0.867922	0.0307646	0.022801	0.00615555	0	0.00218158	0	0	0	0	0	0.00103972	0.00113491	397648	0.00335685
Mo_ind3	Meliotus officinalis	Individual (whole body)	Eastern France	August 2011	Gouin et al. 2015	SRX661200	80617136	14.2668	414.454	413.308	261.11	1490.96	0.00474237	0	0.0245933	0.0338799	0.388785	0.0156355	0.0125679	0	0.000553299	0.00237128	0	0	0	0	0	0.000824604	0.00143097	223800	0.00277608
Ms_ind1	Medicago sativa	Individual (whole body)	Eastern France	August 2011	Gouin et al. 2015	SRX661210	83136024	14.3152	289.535	235.49	119.124	476.343	0.00333247	0	89.594	70.5312	1555.25	57.4524	0.980641	6.57105	0.00152157	0.00521682	0	0.00318056	0	0	0	0.257061	0.0225008	290796	0.00349783
Ms_ind2	Medicago sativa	Individual (whole body)	Eastern France	August 2011	Gouin et al. 2015	SRX661213	39146212	6.442	206.806	265.603	171.063	683.081	0.000769033	0	52.105	91.1997	751.818	0.000633017	1.92179	22.5139	0.000138325	0.00199188	0	0	0	0	0	0.351425	13.8758	407958	0.0104214
Ms_ind3	Medicago sativa	Individual (whole body)	Eastern France	August 2011	Gouin et al. 2015	SRX661214	37669586	6.51139	271.917	264.043	144.452	777.418	0.00269161	0	6.25883	1.43143	94.7514	0.00208896	0.0386971	0.344711	0.000760786	0.0904881	0.0100235	0	0	0.00423837	0.0170314	0.0349919	0.0226982	136780	0.00363105
Os_ind1	Ononis spinosa	Individual (whole body)	Eastern France	August 2011	Gouin et al. 2015	SRX661217	46425574	7.96943	559.902	408.461	261.88	1198.55	0.00115355	0.00886603	1.25686	0.360821	1.97952	0.000506414	0.0109782	0.0646333	6.91624e-05	0.0317752	0	0.00318056	0.0080795	0.00635755	0	0.0111859	0.00409554	151090	0.00325446
Os_ind2	Ononis spinosa	Individual (whole body)	Eastern France	August 2011	Gouin et al. 2015	SRX661218	49639530	8.36932	675.617	538.581	443.026	2764.76	0.000384516	0	0.14519	0.232078	2.40937	0.000949526	0.0101338	0.0430889	6.91624e-05	0.210854	0.0641501	0.0143125	0	0.0445028	0.0127736	0.000896309	0.0314814	171254	0.00344995
Os_ind3	Ononis spinosa	Individual (whole body)	Eastern France	August 2011	Gouin et al. 2015	SRX661219	78281190	12.4052	337.823	1380.59	729.104	2684.8	0.0199948	0	49.0547	74.0497	377.5	0.00208896	0.525366	40.6543	0.00823032	0.0389839	0	8.21221	0	0	0	0.986119	0.0222541	433340	0.00553568
Ps_ind1	Pisum sativum	Individual (whole body)	Western France	December 2011	Gouin et al. 2015	SRX661436	84627212	14.2791	1873.98	775.491	348.099	3377.73	0.363624	0.0132991	0.0347813	0	0.0602344	0.000696319	0.0201682	0.0123111	0.00214403	41.4769	3.86504	1.86222	3.43379	3.92049	4.41114	7.47536	0.00251654	378150	0.00446842
Ps_ind2	Pisum sativum	Individual (whole body)	Western France	December 2011	Gouin et al. 2015	SRX661470	70939276	12.2612	400.071	130.76	60.4675	637.269	0.751473	0.00443302	0.0155426	0.00508199	0.191655	0.00987507	0.011475	0	0.00982106	178.307	13.9286	8.56843	12.0789	15.4658	16.3629	0.0671156	0.000592126	870896	0.0122766
Ps_ind3	Pisum sativum	Individual (whole body)	Western France	December 2011	Gouin et al. 2015	SRX661472	67531634	11.9443	491.203	277.136	195.03	905.911	0.134453	0.00443302	0.0812195	0.167706	0.944584	0.00101283	0.252996	0.0923333	0.000138325	0.122168	0.00200469	0.0079514	0.016159	0.00423837	0.00851571	0.0023304	0.0240798	176814	0.00261824
Sv_ind1	Securigea varia	Individual (whole body)	Eastern France	August 2011	Gouin et al. 2015	SRX661407	91642522	16.0849	711.861	588.851	258.027	1905.41	0.0249936	0	0.013505	0.00846998	0.0848757	0.00139264	0.0252351	0.00923333	0.000829948	0.00407861	0	0	0	0.00847673	0	0.0119747	0.00167769	245322	0.00267695
Sv_ind2	Securigea varia	Individual (whole body)	Eastern France	August 2011	Gouin et al. 2015	SRX661423	89558300	15.8372	454.493	439.807	281.711	1305.04	0.00499871	0	0.0450166	0.018634	0.161538	0.000443112	0.0141575	0.0338555	0	0.0035095	0	0.00477084	0	0	0	8.83398	0.00197375	243840	0.0027227
Sv_ind3	Securigea varia	Individual (whole body)	Eastern France	August 2011	Gouin et al. 2015	SRX661424	80884844	13.5564	1715.43	930.846	640.136	3070.43	0.00243527	0	0.174617	0.0643719	1.10065	0.0362086	0.0215094	0.0738666	0.000276649	0.00341465	0	0	0	0	0	14.6119	0.00375013	285070	0.00352439
Tp_ind1	Trifolium pratense	Individual (whole body)	Eastern France	August 2011	Gouin et al. 2015	SRX661429	58398240	9.98274	237.611	231.461	125.161	860.981	0.0651114	0	0.771016	1.24848	2.98434	0.00582376	67.9541	8.75319	0.00318147	0.00777781	0.0120281	0.00636112	0	0.00211918	0	0.0972316	2.16496	632876	0.0108372
Tp_ind2	Trifolium pratense	Individual (whole body)	Eastern France	August 2011	Gouin et al. 2015	SRX661431	63880956	10.9016	435.089	332.994	219.574	1586.81	0.109587	0	0.425431	0.88596	0.325813	0.00557055	49.9203	4.31812	0.000760786	0.0404066	0.00200469	0.00159028	0	0.00211918	0	0.0719557	1.56943	653624	0.0102319
Tp_ind3	Trifolium pratense	Individual (whole body)	Eastern France	August 2011	Gouin et al. 2015	SRX661432	76660578	11.7799	1367.35	1185.13	1046.21	4205.75	246.082	4.18034	0.188549	0.811424	0.317599	0.0520973	44.9536	6.18325	0.0333363	11.5966	0	0	0	0.00635755	0.00425786	0.0693743	1.16451	893884	0.0116603
Vc_ind1	Vicia cracca	Individual (whole body)	Eastern France	August 2011	Gouin et al. 2015	SRX661433	90063426	14.9762	857.581	739.445	469.227	1673.9	261.86	1.37424	0.0418892	0.010164	0.0903515	0.0336765	0.0646276	0.00923333	0.0226853	13.6865	0.0481126	0.0079514	0	0.0381453	0.0170314	5.52363	0.00636536	617308	0.00685415
Vc_ind2	Vicia cracca	Individual (whole body)	Eastern France	August 2011	Gouin et al. 2015	SRX661435	70314816	11.9591	749.025	665.562	497.38	2379.77	0.160215	0.00886603	0.00578108	0.00677599	0.109517	0.00253207	0.0224532	0	0.000138325	0.0378457	0.00400938	0.00159028	0.0080795	0.00423837	0	0.00290404	0.00138163	245236	0.00348769
Vc_ind3	Vicia cracca	Individual (whole body)	Eastern France	August 2011	Gouin et al. 2015	SRX661434	80644638	11.4172	790.926	688.642	364.899	2290.77	1333.05	13.5961	0.167225	0.0491259	0.43533	0.184398	0.03825	0.0892555	0.133553	64.2491	0.00400938	0.00636112	0	0.0105959	0.0127736	6.58991	0.020231	1420788	0.0176179
Gs_pool	Genista sagitallis	pooled	Eastern France	June 2012	This paper	SRX4038410	373632410	63.3928	2196.57	2451.97	1484.56	6753.68	0.204947	0.00886603	390.024	548.88	4256.19	0.0189272	3.47722	44.4985	0.0141783	0.106233	0.0200469	0	0.016159	0.0381453	0.0425786	39.9863	0.11433	2099116	0.00561813
Gt_pool	Genista tinctoria	pooled	Eastern France	June 2012	This paper	SRX4038411	426729082	72.2654	2241.84	2674.19	1597.62	5525.65	0.2384	0	415.93	116.145	9521.24	0.0221556	2.0801	88.563	0.0141783	0.138957	0.0400938	0.0206736	0.016159	0.0402645	0.0170314	38.8986	0.0868945	2543792	0.00596114
Lc_pool	Lotus corniculatus	pooled	Eastern France	August 2011	This paper	SRX4038412	452447488	78.0564	5717.69	3396.81	1983.7	8222.07	0.414124	0.0443302	0.308151	0.0948638	3.08564	0.0238014	0.165419	0.341633	0.0197804	0.247752	0.0641501	0.0190834	0.0080795	0.0656947	0.0510943	19.8354	0.039327	2231704	0.00493251
Ml_pool	Medicago lupulina	pooled	Eastern France	August 2011	This paper	SRX4038414	417546150	63.5507	4775.51	3757.63	2024.38	9602.12	1.18841	0.283713	22.1112	15.6288	302.927	0.0362719	30.5909	40.4358	0.0402525	271.877	86.5846	35.1325	13.4605	46.5415	40.5944	25.2571	0.913305	3283872	0.00786469
Mo_pool	Meliotus officinalis	pooled	Eastern France	August 2011	This paper	SRX4038413	384596600	63.6709	3202.12	4639.09	2984.92	8985.63	0.411432	0.124124	21.9668	2.75783	29.8187	0.0564651	83.8573	835.191	0.0697157	0.152711	0.0821923	0.0588404	0.016159	0.0847673	0.0723835	0.529575	2.76247	4592524	0.0119411
Ms_pool1	Medicago sativa	pooled	Eastern France	June 2008	Nouhaud et al. in revision	SRX2793992	611616824	99.0628	4683.97	5961.06	3384.15	9272.93	111.032	2.15001	604.914	972.618	8877.12	26.0868	115.969	367.465	0.0399067	8.81178	0.236554	25.6957	0.242385	0.252183	0.259729	6.21923	179.182	5842290	0.00955221
Ms_pool2	Medicago sativa	pooled	Eastern France	June 2008	This paper	SRX4028527	265829640	42.2873	2730.72	2809.89	1371.82	7098.65	0.232761	0.0398972	174.989	132.137	2371.32	30.4729	42.2706	294.137	0.0437106	0.189418	0.0360844	18.3328	0.016159	0.201322	0.102189	0.79101	1.48268	1355204	0.00509802
Ms_pool3	Medicago sativa	pooled	Eastern France	June 2008	This paper	SRR7100186	238093070	38.0029	2114.21	2456.88	1127.83	5869.45	0.12625	0.0842273	247.389	282.242	4483.22	41.3725	25.3905	251.919	0.0257284	67.9521	15.3479	6.88273	4.06399	7.64177	8.34966	1.58629	10.9483	1552412	0.00652019
Ms_pool4	Medicago sativa	pooled	Eastern France	June 2008	This paper	SRX4028525	255269522	40.5187	3031.45	2411.88	1178.53	8535.01	119.627	1.13485	269.9	324.971	5747.59	14.1251	16.235	149.204	0.0509727	11.7342	1.73005	0.779237	0.201988	1.00025	0.770672	2.02293	22.4429	1688486	0.00661452
Ms_pool5	Medicago sativa	pooled	Southern France	November 2008	This paper	SRX4028528	269588018	43.1948	1943.93	2795.34	1662.15	6485.88	123.5	3.64394	184.662	115.138	1806.46	50.5845	138.685	74.0697	0.208663	6.72619	0.0801876	49.744	0.016159	0.930321	0.47688	1.26042	21.7465	3001154	0.0111324
Ms_pool6	Medicago sativa	pooled	Southern France	November 2008	This paper	SRX4028529	279940268	42.9969	1964.2	3180.38	1756.23	4363.56	0.279928	0.0177321	497.393	908.316	7458.12	0.117804	22.4484	224.407	0.0610704	0.102819	0.0360844	0.0588404	0	0.0254302	0.0127736	4.15184	130.725	2355376	0.00841385
Ms_pool7	Medicago sativa	pooled	Southern France	November 2008	This paper	SRX4028530	280867680	44.9341	2469.26	3517.25	1892.23	5536.83	52.2627	0.598457	137.087	176.392	2351.17	0.240547	59.5194	379.681	0.0672258	3.3086	0.0441032	0.147896	0.032318	0.0254302	0.0255471	1.05087	45.3304	9138222	0.0325357
Os_pool	Ononis spinosa	pooled	Eastern France	June 2012	This paper	SRX4038415	432834656	74.7407	2779.84	3536.84	2341.81	16170.7	0.238272	0.0531962	40.2964	50.6488	342.26	0.01342	0.511457	31.6118	0.0141091	0.115434	0.0280657	3.37616	0.0403975	0.0550988	0.029805	9.73076	0.0353302	1640464	0.00379005
Ov_pool	Onobrychis viciifolia	pooled	Eastern France	June 2012	This paper	SRX4038417	413861492	67.6837	3446.24	4399.86	2497.78	7136.21	33.7396	0.19062	5.15976	2.12427	110.355	0.063998	31.5789	4.78286	0.124008	155.096	53.4551	20.4431	6.86758	28.7086	24.2826	23.1266	0.953027	11941742	0.0288544
Ps_pool	Pisum sativum	pooled	Eastern France	June 2008	Nouhaud et al. in revision	SRX3185869	704742700	118.705	5614.81	6930.73	4132.64	11365.4	45.1963	0.252682	0.543043	0.0491259	1.63728	103.899	0.187723	0.363177	0.0290482	423.198	82.3126	33.3736	24.2143	52.7867	49.5359	91.6228	0.029557	3764384	0.0053415
Sv_pool	Securigea varia	pooled	Eastern France	August 2011	This paper	SRX4038416	390160754	65.566	3380.78	2403.96	1331.69	7198.03	122.331	2.60661	0.607251	0.17787	3.3786	0.137238	0.522982	0.483211	0.149322	5.65769	0.108253	0.143125	0.129272	0.112317	0.174572	39.5052	0.116254	9138222	0.0234217
Tp_pool	Trifolium pratense	pooled	Eastern France	June 2008	Nouhaud et al. in revision	SRX3185868	729778710	122.46	4472.84	5149.7	3407.12	13840.5	279.32	5.35508	70.7444	47.5793	434.648	41.6865	509.165	75.267	0.0813349	26.764	3.79688	60.3973	0.694837	9.70586	7.73227	1.32324	80.0974	6178436	0.00846618
Vc_pool	Vicia cracca	pooled	Eastern France	August 2011	This paper	SRX4038418	368551630	57.34	7683.33	4013.73	2069.89	7870.41	916.936	15.8835	0.945681	0.208362	2.67495	1.07284	0.770564	0.418577	1.05812	50.5234	0.441032	0.149486	0.371657	0.402645	0.123478	19.5591	0.314271	17560980	0.0476486
