# Supplementary material for: Multi-scale characterization of symbiont diversity in the pea aphid complex through metagenomic approaches
Source: Microbiome. 2018 Oct 10;6:181. doi: 10.1186/s40168-018-0562-9 (PMC6180509; doi:10.1186/s40168-018-0562-9)
Supplement: Supplementary file 3 — Sets of membrane protein genes selected for phylogenetic inference. (XLSX 22 kb) [file 40168_2018_562_MOESM3_ESM.xlsx]

## Sheet: Sheet1
Entry	Protein names	Organism	Length
C4K4A3	Dihydroorotate dehydrogenase (quinone) (EC 1.3.5.2) (DHOdehase) (DHOD) (DHODase) (Dihydroorotate oxidase)	Hamiltonella defensa subsp. Acyrthosiphon pisum (strain 5AT)	336
C4K7K7	ATP-dependent zinc metalloprotease FtsH (EC 3.4.24.-)	Hamiltonella defensa subsp. Acyrthosiphon pisum (strain 5AT)	641
C4K7Y1	3-octaprenyl-4-hydroxybenzoate carboxy-lyase (EC 4.1.1.98) (Polyprenyl p-hydroxybenzoate decarboxylase)	Hamiltonella defensa subsp. Acyrthosiphon pisum (strain 5AT)	495
C4K7R1	Undecaprenyl-phosphate alpha-N-acetylglucosaminyl 1-phosphate transferase (EC 2.7.8.33) (UDP-GlcNAc:undecaprenyl-phosphate GlcNAc-1-phosphate transferase) (Undecaprenyl-phosphate GlcNAc-1-phosphate transferase)	Hamiltonella defensa subsp. Acyrthosiphon pisum (strain 5AT)	357
C4K395	NADH-quinone oxidoreductase subunit C/D (EC 1.6.5.11) (NADH dehydrogenase I subunit C/D) (NDH-1 subunit C/D)	Hamiltonella defensa subsp. Acyrthosiphon pisum (strain 5AT)	599
C4K3G8	Ribonuclease E (RNase E) (EC 3.1.26.12)	Hamiltonella defensa subsp. Acyrthosiphon pisum (strain 5AT)	951
C4K3T9	Phosphatidylserine decarboxylase proenzyme (EC 4.1.1.65) [Cleaved into: Phosphatidylserine decarboxylase alpha chain; Phosphatidylserine decarboxylase beta chain]	Hamiltonella defensa subsp. Acyrthosiphon pisum (strain 5AT)	288
C4K6Z4	Probable protein kinase UbiB (EC 2.7.-.-) (Ubiquinone biosynthesis protein UbiB)	Hamiltonella defensa subsp. Acyrthosiphon pisum (strain 5AT)	543
C4K3W3	NADH-quinone oxidoreductase subunit N (EC 1.6.5.11) (NADH dehydrogenase I subunit N) (NDH-1 subunit N)	Hamiltonella defensa subsp. Acyrthosiphon pisum (strain 5AT)	497
C4K6N1	NADH-quinone oxidoreductase subunit K (EC 1.6.5.11) (NADH dehydrogenase I subunit K) (NDH-1 subunit K)	Hamiltonella defensa subsp. Acyrthosiphon pisum (strain 5AT)	100
C4K4T3	Undecaprenyl-phosphate 4-deoxy-4-formamido-L-arabinose transferase (EC 2.4.2.53) (Undecaprenyl-phosphate Ara4FN transferase) (Ara4FN transferase)	Hamiltonella defensa subsp. Acyrthosiphon pisum (strain 5AT)	328
C4K4T6	Undecaprenyl phosphate-alpha-4-amino-4-deoxy-L-arabinose arabinosyl transferase (EC 2.4.2.43) (4-amino-4-deoxy-L-arabinose lipid A transferase) (Lipid IV(A) 4-amino-4-deoxy-L-arabinosyltransferase) (Undecaprenyl phosphate-alpha-L-Ara4N transferase)	Hamiltonella defensa subsp. Acyrthosiphon pisum (strain 5AT)	553
C4K908	ATP synthase subunit c (ATP synthase F(0) sector subunit c) (F-type ATPase subunit c) (F-ATPase subunit c) (Lipid-binding protein)	Hamiltonella defensa subsp. Acyrthosiphon pisum (strain 5AT)	79
C4K739	Phospho-N-acetylmuramoyl-pentapeptide-transferase (EC 2.7.8.13) (UDP-MurNAc-pentapeptide phosphotransferase)	Hamiltonella defensa subsp. Acyrthosiphon pisum (strain 5AT)	360
C4K737	Probable peptidoglycan glycosyltransferase FtsW (PGT) (EC 2.4.1.129) (Cell division protein FtsW) (Cell wall polymerase) (Peptidoglycan polymerase) (PG polymerase)	Hamiltonella defensa subsp. Acyrthosiphon pisum (strain 5AT)	390
C4K905	ATP synthase subunit alpha (EC 3.6.3.14) (ATP synthase F1 sector subunit alpha) (F-ATPase subunit alpha)	Hamiltonella defensa subsp. Acyrthosiphon pisum (strain 5AT)	513
C4K736	UDP-N-acetylglucosamine--N-acetylmuramyl-(pentapeptide) pyrophosphoryl-undecaprenol N-acetylglucosamine transferase (EC 2.4.1.227) (Undecaprenyl-PP-MurNAc-pentapeptide-UDPGlcNAc GlcNAc transferase)	Hamiltonella defensa subsp. Acyrthosiphon pisum (strain 5AT)	359
C4K4N4	DNA topoisomerase 4 subunit A (EC 5.99.1.3) (Topoisomerase IV subunit A)	Hamiltonella defensa subsp. Acyrthosiphon pisum (strain 5AT)	745
C4K394	NADH-quinone oxidoreductase subunit B (EC 1.6.5.11) (NADH dehydrogenase I subunit B) (NDH-1 subunit B)	Hamiltonella defensa subsp. Acyrthosiphon pisum (strain 5AT)	226
C4K903	ATP synthase subunit beta (EC 3.6.3.14) (ATP synthase F1 sector subunit beta) (F-ATPase subunit beta)	Hamiltonella defensa subsp. Acyrthosiphon pisum (strain 5AT)	460
C4K907	ATP synthase subunit b (ATP synthase F(0) sector subunit b) (ATPase subunit I) (F-type ATPase subunit b) (F-ATPase subunit b)	Hamiltonella defensa subsp. Acyrthosiphon pisum (strain 5AT)	156
C4K4A1	Lipid A biosynthesis myristoyltransferase (EC 2.3.1.243) (Kdo(2)-lauroyl-lipid IV(A) myristoyltransferase)	Hamiltonella defensa subsp. Acyrthosiphon pisum (strain 5AT)	319
C4K393	NADH-quinone oxidoreductase subunit A (EC 1.6.5.11) (NADH dehydrogenase I subunit A) (NDH-1 subunit A) (NUO1)	Hamiltonella defensa subsp. Acyrthosiphon pisum (strain 5AT)	150
C4K3Z1	Elongation factor 4 (EF-4) (EC 3.6.5.n1) (Ribosomal back-translocase LepA)	Hamiltonella defensa subsp. Acyrthosiphon pisum (strain 5AT)	599
C4K6N3	NADH-quinone oxidoreductase subunit I (EC 1.6.5.11) (NADH dehydrogenase I subunit I) (NDH-1 subunit I)	Hamiltonella defensa subsp. Acyrthosiphon pisum (strain 5AT)	180
C4K8D8	Phosphate import ATP-binding protein PstB (EC 3.6.3.27) (ABC phosphate transporter) (Phosphate-transporting ATPase)	Hamiltonella defensa subsp. Acyrthosiphon pisum (strain 5AT)	254
C4K4T7	Probable 4-amino-4-deoxy-L-arabinose-phosphoundecaprenol flippase subunit ArnE (L-Ara4N-phosphoundecaprenol flippase subunit ArnE) (Undecaprenyl phosphate-aminoarabinose flippase subunit ArnE)	Hamiltonella defensa subsp. Acyrthosiphon pisum (strain 5AT)	111
C4K4R0	Lipoprotein signal peptidase (EC 3.4.23.36) (Prolipoprotein signal peptidase) (Signal peptidase II) (SPase II)	Hamiltonella defensa subsp. Acyrthosiphon pisum (strain 5AT)	172
C4K7W9	Protein translocase subunit SecA	Hamiltonella defensa subsp. Acyrthosiphon pisum (strain 5AT)	906
C4K7H2	Phosphatidylglycerophosphatase A (EC 3.1.3.27) (Phosphatidylglycerolphosphate phosphatase A)	Hamiltonella defensa subsp. Acyrthosiphon pisum (strain 5AT)	160
C4K4F7	Protein translocase subunit SecE	Hamiltonella defensa subsp. Acyrthosiphon pisum (strain 5AT)	127
C4K6B3	Protease HtpX (EC 3.4.24.-) (Heat shock protein HtpX)	Hamiltonella defensa subsp. Acyrthosiphon pisum (strain 5AT)	292
C4K6N4	NADH-quinone oxidoreductase subunit H (EC 1.6.5.11) (NADH dehydrogenase I subunit H) (NDH-1 subunit H)	Hamiltonella defensa subsp. Acyrthosiphon pisum (strain 5AT)	325
C4K6Q0	4-hydroxybenzoate octaprenyltransferase (EC 2.5.1.-) (4-HB polyprenyltransferase)	Hamiltonella defensa subsp. Acyrthosiphon pisum (strain 5AT)	282
C4K906	ATP synthase subunit delta (ATP synthase F(1) sector subunit delta) (F-type ATPase subunit delta) (F-ATPase subunit delta)	Hamiltonella defensa subsp. Acyrthosiphon pisum (strain 5AT)	176
C4K6E9	Aerobic respiration control sensor protein (EC 2.7.13.3)	Hamiltonella defensa subsp. Acyrthosiphon pisum (strain 5AT)	610
C4K7T8	Cardiolipin synthase A (CL synthase) (EC 2.7.8.-)	Hamiltonella defensa subsp. Acyrthosiphon pisum (strain 5AT)	488
C4K8K3	Protoheme IX farnesyltransferase (EC 2.5.1.-) (Heme B farnesyltransferase) (Heme O synthase)	Hamiltonella defensa subsp. Acyrthosiphon pisum (strain 5AT)	290
C4K5M0	Lipid A export ATP-binding/permease protein MsbA (EC 3.6.3.-)	Hamiltonella defensa subsp. Acyrthosiphon pisum (strain 5AT)	584
C4K6F0	Disulfide bond formation protein B (Disulfide oxidoreductase)	Hamiltonella defensa subsp. Acyrthosiphon pisum (strain 5AT)	174
C4K7D2	Succinate dehydrogenase hydrophobic membrane anchor subunit	Hamiltonella defensa subsp. Acyrthosiphon pisum (strain 5AT)	115
C4K4T8	Probable 4-amino-4-deoxy-L-arabinose-phosphoundecaprenol flippase subunit ArnF (L-Ara4N-phosphoundecaprenol flippase subunit ArnF) (Undecaprenyl phosphate-aminoarabinose flippase subunit ArnF)	Hamiltonella defensa subsp. Acyrthosiphon pisum (strain 5AT)	131
C4K3Z4	GTPase Era	Hamiltonella defensa subsp. Acyrthosiphon pisum (strain 5AT)	315
C4K3R1	Endolytic murein transglycosylase (EC 4.2.2.-) (Peptidoglycan polymerization terminase)	Hamiltonella defensa subsp. Acyrthosiphon pisum (strain 5AT)	341
C4K909	ATP synthase subunit a (ATP synthase F0 sector subunit a) (F-ATPase subunit 6)	Hamiltonella defensa subsp. Acyrthosiphon pisum (strain 5AT)	274
C4K7P5	Membrane protein insertase YidC (Foldase YidC) (Membrane integrase YidC) (Membrane protein YidC)	Hamiltonella defensa subsp. Acyrthosiphon pisum (strain 5AT)	547
C4K8M0	Protein-export membrane protein SecF	Hamiltonella defensa subsp. Acyrthosiphon pisum (strain 5AT)	322
C4K498	Zinc import ATP-binding protein ZnuC (EC 3.6.3.-)	Hamiltonella defensa subsp. Acyrthosiphon pisum (strain 5AT)	248
C4K490	Protease 4 (EC 3.4.21.-) (Endopeptidase IV) (Protease IV) (Signal peptide peptidase)	Hamiltonella defensa subsp. Acyrthosiphon pisum (strain 5AT)	614
C4K8M1	Protein translocase subunit SecD	Hamiltonella defensa subsp. Acyrthosiphon pisum (strain 5AT)	617
C4K904	ATP synthase gamma chain (ATP synthase F1 sector gamma subunit) (F-ATPase gamma subunit)	Hamiltonella defensa subsp. Acyrthosiphon pisum (strain 5AT)	289
C4K4K3	Cell division protein ZipA	Hamiltonella defensa subsp. Acyrthosiphon pisum (strain 5AT)	277
C4K8I2	Apolipoprotein N-acyltransferase (ALP N-acyltransferase) (EC 2.3.1.-)	Hamiltonella defensa subsp. Acyrthosiphon pisum (strain 5AT)	529
C4K798	Protein translocase subunit SecY	Hamiltonella defensa subsp. Acyrthosiphon pisum (strain 5AT)	441
C4K8X7	Signal recognition particle receptor FtsY (SRP receptor)	Hamiltonella defensa subsp. Acyrthosiphon pisum (strain 5AT)	375
C4K7G2	Prolipoprotein diacylglyceryl transferase (EC 2.4.99.-)	Hamiltonella defensa subsp. Acyrthosiphon pisum (strain 5AT)	283
C4K3K0	Methionine import ATP-binding protein MetN (EC 3.6.3.-)	Hamiltonella defensa subsp. Acyrthosiphon pisum (strain 5AT)	344
C4K5T2	Cell division protein FtsN	Hamiltonella defensa subsp. Acyrthosiphon pisum (strain 5AT)	230
C4K453	Thiamine import ATP-binding protein ThiQ (EC 3.6.3.-)	Hamiltonella defensa subsp. Acyrthosiphon pisum (strain 5AT)	234
C4K8M7	Glycerol-3-phosphate acyltransferase (GPAT) (EC 2.3.1.15)	Hamiltonella defensa subsp. Acyrthosiphon pisum (strain 5AT)	816
C4K488	Probable lipid II flippase MurJ	Hamiltonella defensa subsp. Acyrthosiphon pisum (strain 5AT)	511
C4K8Q1	Lipopolysaccharide assembly protein B	Hamiltonella defensa subsp. Acyrthosiphon pisum (strain 5AT)	392
C4K8Q9	Lipoprotein-releasing system ATP-binding protein LolD (EC 3.6.3.-)	Hamiltonella defensa subsp. Acyrthosiphon pisum (strain 5AT)	236
C4K902	ATP synthase epsilon chain (ATP synthase F1 sector epsilon subunit) (F-ATPase epsilon subunit)	Hamiltonella defensa subsp. Acyrthosiphon pisum (strain 5AT)	139
C4K5R8	Multidrug efflux pump accessory protein AcrZ (AcrAB-TolC multidrug efflux pump accessory protein AcrZ) (Acridine resistance protein Z)	Hamiltonella defensa subsp. Acyrthosiphon pisum (strain 5AT)	49
C4K7D3	Succinate dehydrogenase flavoprotein subunit (EC 1.3.5.1)	Hamiltonella defensa subsp. Acyrthosiphon pisum (strain 5AT)	588
C4K7J1	Lipopolysaccharide export system protein LptC	Hamiltonella defensa subsp. Acyrthosiphon pisum (strain 5AT)	205
C4K352	Diacylglycerol kinase (EC 2.7.1.107)	Hamiltonella defensa subsp. Acyrthosiphon pisum (strain 5AT)	129
C4K833	K(+)/H(+) antiporter NhaP2 (Potassium/proton antiporter NhaP2)	Hamiltonella defensa subsp. Acyrthosiphon pisum (strain 5AT)	590
C4K6Z5	Sec-independent protein translocase protein TatA	Hamiltonella defensa subsp. Acyrthosiphon pisum (strain 5AT)	84
C4K3I4	Na(+)/H(+) antiporter NhaA (Sodium/proton antiporter NhaA)	Hamiltonella defensa subsp. Acyrthosiphon pisum (strain 5AT)	388
C4K8E0	Phosphate transport system permease protein	Hamiltonella defensa subsp. Acyrthosiphon pisum (strain 5AT)	318
C4K805	Hemin import ATP-binding protein HmuV (EC 3.6.3.-)	Hamiltonella defensa subsp. Acyrthosiphon pisum (strain 5AT)	276
C4K3F9	Type II secretion system protein M (T2SS protein M) (General secretion pathway protein M)	Hamiltonella defensa subsp. Acyrthosiphon pisum (strain 5AT)	160
C4K7U0	Protein TonB	Hamiltonella defensa subsp. Acyrthosiphon pisum (strain 5AT)	240
C4K8K8	Ubiquinol oxidase subunit 2	Hamiltonella defensa subsp. Acyrthosiphon pisum (strain 5AT)	295
C4K6Z6	Sec-independent protein translocase protein TatC	Hamiltonella defensa subsp. Acyrthosiphon pisum (strain 5AT)	239
C4K733	Cell division protein FtsQ	Hamiltonella defensa subsp. Acyrthosiphon pisum (strain 5AT)	271
C4K6X7	Cell division protein FtsB	Hamiltonella defensa subsp. Acyrthosiphon pisum (strain 5AT)	104
C4K7L0	Co-chaperone protein DjlA	Hamiltonella defensa subsp. Acyrthosiphon pisum (strain 5AT)	276
C4K5Q7	Low affinity potassium transport system protein kup (Kup system potassium uptake protein)	Hamiltonella defensa subsp. Acyrthosiphon pisum (strain 5AT)	622
C4K3W6	Large-conductance mechanosensitive channel	Hamiltonella defensa subsp. Acyrthosiphon pisum (strain 5AT)	150
C4K743	Cell division protein FtsL	Hamiltonella defensa subsp. Acyrthosiphon pisum (strain 5AT)	121
C4K442	Zinc metalloprotease (EC 3.4.24.-)	Hamiltonella defensa subsp. Acyrthosiphon pisum (strain 5AT)	458
C4K3Z9	ABC-type antimicrobial peptide transport system, permease	Hamiltonella defensa subsp. Acyrthosiphon pisum (strain 5AT)	667
C4K3Y9	Anti-sigma-E factor RseA (Regulator of SigE) (Sigma-E anti-sigma factor RseA) (Sigma-E factor negative regulatory protein)	Hamiltonella defensa subsp. Acyrthosiphon pisum (strain 5AT)	201
C4K8X5	Cell division protein FtsX	Hamiltonella defensa subsp. Acyrthosiphon pisum (strain 5AT)	316
C4K8Q2	Lipopolysaccharide assembly protein A	Hamiltonella defensa subsp. Acyrthosiphon pisum (strain 5AT)	105
C4K732	Cell division protein FtsA	Hamiltonella defensa subsp. Acyrthosiphon pisum (strain 5AT)	419
C4K6Y8	Rod shape-determining protein MreD	Hamiltonella defensa subsp. Acyrthosiphon pisum (strain 5AT)	162
C4K7R6	Trk system potassium uptake protein	Hamiltonella defensa subsp. Acyrthosiphon pisum (strain 5AT)	483
C4K7U1	Probable intracellular septation protein A	Hamiltonella defensa subsp. Acyrthosiphon pisum (strain 5AT)	180
C4K8D9	Phosphate transport system permease protein PstA	Hamiltonella defensa subsp. Acyrthosiphon pisum (strain 5AT)	300
C4K728	Transport permease protein	Hamiltonella defensa subsp. Acyrthosiphon pisum (strain 5AT)	256
C4K4P7	Sodium:pantothenate symporter (SSS family)	Hamiltonella defensa subsp. Acyrthosiphon pisum (strain 5AT)	490
C4K3H9	UPF0756 membrane protein HDEF_0364	Hamiltonella defensa subsp. Acyrthosiphon pisum (strain 5AT)	150
C4K6D7	Type III surface presentation of antigens protein	Hamiltonella defensa subsp. Acyrthosiphon pisum (strain 5AT)	221
C4K3R5	PTS family enzyme IIC (N-terminal) enzyme IIB (C-terminal), glucose-specific	Hamiltonella defensa subsp. Acyrthosiphon pisum (strain 5AT)	477
C4K6D9	Type III needle complex export protein	Hamiltonella defensa subsp. Acyrthosiphon pisum (strain 5AT)	254
C4K8D4	Type III secretion system apparatus protein	Hamiltonella defensa subsp. Acyrthosiphon pisum (strain 5AT)	261
C4K3G1	Type II secretion system protein K	Hamiltonella defensa subsp. Acyrthosiphon pisum (strain 5AT)	316
C4K3J1	High-affinity glutamine transport protein (ABC superfamily, membrane)	Hamiltonella defensa subsp. Acyrthosiphon pisum (strain 5AT)	218
C4K804	Hemin ABC transporter, permease	Hamiltonella defensa subsp. Acyrthosiphon pisum (strain 5AT)	332
C4K7X6	Peptide transport protein (ABC superfamily, membrane)	Hamiltonella defensa subsp. Acyrthosiphon pisum (strain 5AT)	299
C4K824	Polar amino acid ABC transporter permease	Hamiltonella defensa subsp. Acyrthosiphon pisum (strain 5AT)	225
C4K726	Arginine transport protein (ABC superfamily, membrane)	Hamiltonella defensa subsp. Acyrthosiphon pisum (strain 5AT)	222
C4K8Q8	Transport protein of outer membrane lipoproteins (ABC superfamily, membrane)	Hamiltonella defensa subsp. Acyrthosiphon pisum (strain 5AT)	400
C4K771	Tryptophan-specific transport protein (HAAAP family)	Hamiltonella defensa subsp. Acyrthosiphon pisum (strain 5AT)	412
C4K7C0	Citrate-dependent iron (III) transport protein (ABC superfamily, membrane)	Hamiltonella defensa subsp. Acyrthosiphon pisum (strain 5AT)	354
C4K725	Arginine transport protein (ABC superfamily, membrane)	Hamiltonella defensa subsp. Acyrthosiphon pisum (strain 5AT)	236
C4K8U2	UPF0266 membrane protein HDEF_0156	Hamiltonella defensa subsp. Acyrthosiphon pisum (strain 5AT)	154
C4K3C5	Tyrosine-specific transport protein (HAAAP family)	Hamiltonella defensa subsp. Acyrthosiphon pisum (strain 5AT)	396
C4K8D6	Type III secretion system protein	Hamiltonella defensa subsp. Acyrthosiphon pisum (strain 5AT)	216
C4K7U2	UPF0259 membrane protein HDEF_2068	Hamiltonella defensa subsp. Acyrthosiphon pisum (strain 5AT)	251
C4K7J5	Putative ABC transporter, permease protein	Hamiltonella defensa subsp. Acyrthosiphon pisum (strain 5AT)	261
C4K8R0	Transport protein of outer membrane lipoproteins (ABC superfamily, membrane)	Hamiltonella defensa subsp. Acyrthosiphon pisum (strain 5AT)	417
C4K7P6	Putative membrane protein insertion efficiency factor	Hamiltonella defensa subsp. Acyrthosiphon pisum (strain 5AT)	74
C4K823	Polar amino acid ABC transporter inner membrane subunit	Hamiltonella defensa subsp. Acyrthosiphon pisum (strain 5AT)	247
P57296	Penicillin-binding protein 1B (PBP-1b) (PBP1b) (Murein polymerase) [Includes: Penicillin-insensitive transglycosylase (EC 2.4.1.129) (Peptidoglycan TGase) (Peptidoglycan glycosyltransferase); Penicillin-sensitive transpeptidase (EC 3.4.16.4) (DD-transpeptidase)]	Buchnera aphidicola subsp. Acyrthosiphon pisum (strain APS) (Acyrthosiphon pisum symbiotic bacterium)	760
P57543	Cytochrome bo(3) ubiquinol oxidase subunit 1 (EC 1.10.3.10) (Cytochrome o ubiquinol oxidase subunit 1) (Cytochrome o subunit 1) (Oxidase bo(3) subunit 1) (Ubiquinol oxidase polypeptide I) (Ubiquinol oxidase subunit 1)	Buchnera aphidicola subsp. Acyrthosiphon pisum (strain APS) (Acyrthosiphon pisum symbiotic bacterium)	662
P57443	Dihydroorotate dehydrogenase (quinone) (EC 1.3.5.2) (DHOdehase) (DHOD) (DHODase) (Dihydroorotate oxidase)	Buchnera aphidicola subsp. Acyrthosiphon pisum (strain APS) (Acyrthosiphon pisum symbiotic bacterium)	337
P57462	ATP-dependent zinc metalloprotease FtsH (EC 3.4.24.-)	Buchnera aphidicola subsp. Acyrthosiphon pisum (strain APS) (Acyrthosiphon pisum symbiotic bacterium)	611
P57635	PTS system mannitol-specific EIICBA component (EIICBA-Mtl) (EII-Mtl) [Includes: Mannitol permease IIC component (PTS system mannitol-specific EIIC component); Mannitol-specific phosphotransferase enzyme IIB component (EC 2.7.1.197) (PTS system mannitol-specific EIIB component); Mannitol-specific phosphotransferase enzyme IIA component (EC 2.7.1.197) (PTS system mannitol-specific EIIA component)]	Buchnera aphidicola subsp. Acyrthosiphon pisum (strain APS) (Acyrthosiphon pisum symbiotic bacterium)	632
P57544	Cytochrome bo(3) ubiquinol oxidase subunit 2 (Cytochrome o ubiquinol oxidase subunit 2) (Cytochrome o subunit 2) (Oxidase bo(3) subunit 2) (Ubiquinol oxidase polypeptide II) (Ubiquinol oxidase subunit 2)	Buchnera aphidicola subsp. Acyrthosiphon pisum (strain APS) (Acyrthosiphon pisum symbiotic bacterium)	296
P57429	Ribonuclease E (RNase E) (EC 3.1.26.12)	Buchnera aphidicola subsp. Acyrthosiphon pisum (strain APS) (Acyrthosiphon pisum symbiotic bacterium)	902
P57339	Xanthine phosphoribosyltransferase (EC 2.4.2.22) (Xanthine-guanine phosphoribosyltransferase) (XGPRT)	Buchnera aphidicola subsp. Acyrthosiphon pisum (strain APS) (Acyrthosiphon pisum symbiotic bacterium)	158
P57122	ATP synthase subunit alpha (EC 3.6.3.14) (ATP synthase F1 sector subunit alpha) (F-ATPase subunit alpha)	Buchnera aphidicola subsp. Acyrthosiphon pisum (strain APS) (Acyrthosiphon pisum symbiotic bacterium)	512
P57414	OmpA-like protein	Buchnera aphidicola subsp. Acyrthosiphon pisum (strain APS) (Acyrthosiphon pisum symbiotic bacterium)	349
P57317	Peptidoglycan D,D-transpeptidase FtsI (EC 3.4.16.4) (Penicillin-binding protein 3) (PBP-3)	Buchnera aphidicola subsp. Acyrthosiphon pisum (strain APS) (Acyrthosiphon pisum symbiotic bacterium)	579
P57254	NADH-quinone oxidoreductase subunit C/D (EC 1.6.5.11) (NADH dehydrogenase I subunit C/D) (NDH-1 subunit C/D)	Buchnera aphidicola subsp. Acyrthosiphon pisum (strain APS) (Acyrthosiphon pisum symbiotic bacterium)	600
P57437	PTS system glucose-specific EIICB component (EIICB-Glc) (EII-Glc) [Includes: Glucose permease IIC component (PTS system glucose-specific EIIC component); Glucose-specific phosphotransferase enzyme IIB component (EC 2.7.1.199) (PTS system glucose-specific EIIB component)]	Buchnera aphidicola subsp. Acyrthosiphon pisum (strain APS) (Acyrthosiphon pisum symbiotic bacterium)	477
P57312	Probable peptidoglycan glycosyltransferase FtsW (PGT) (EC 2.4.1.129) (Cell division protein FtsW) (Cell wall polymerase) (Peptidoglycan polymerase) (PG polymerase)	Buchnera aphidicola subsp. Acyrthosiphon pisum (strain APS) (Acyrthosiphon pisum symbiotic bacterium)	399
P57624	3'(2'),5'-bisphosphate nucleotidase CysQ (EC 3.1.3.7) (3'(2'),5-bisphosphonucleoside 3'(2')-phosphohydrolase) (3'-phosphoadenosine 5'-phosphate phosphatase) (PAP phosphatase) (DPNPase)	Buchnera aphidicola subsp. Acyrthosiphon pisum (strain APS) (Acyrthosiphon pisum symbiotic bacterium)	265
P57170	Undecaprenyl-diphosphatase (EC 3.6.1.27) (Bacitracin resistance protein) (Undecaprenyl pyrophosphate phosphatase)	Buchnera aphidicola subsp. Acyrthosiphon pisum (strain APS) (Acyrthosiphon pisum symbiotic bacterium)	265
P57264	NADH-quinone oxidoreductase subunit N (EC 1.6.5.11) (NADH dehydrogenase I subunit N) (NDH-1 subunit N)	Buchnera aphidicola subsp. Acyrthosiphon pisum (strain APS) (Acyrthosiphon pisum symbiotic bacterium)	486
P57119	ATP synthase subunit c (ATP synthase F(0) sector subunit c) (F-type ATPase subunit c) (F-ATPase subunit c) (Lipid-binding protein)	Buchnera aphidicola subsp. Acyrthosiphon pisum (strain APS) (Acyrthosiphon pisum symbiotic bacterium)	79
P57314	Phospho-N-acetylmuramoyl-pentapeptide-transferase (EC 2.7.8.13) (UDP-MurNAc-pentapeptide phosphotransferase)	Buchnera aphidicola subsp. Acyrthosiphon pisum (strain APS) (Acyrthosiphon pisum symbiotic bacterium)	357
P57311	UDP-N-acetylglucosamine--N-acetylmuramyl-(pentapeptide) pyrophosphoryl-undecaprenol N-acetylglucosamine transferase (EC 2.4.1.227) (Undecaprenyl-PP-MurNAc-pentapeptide-UDPGlcNAc GlcNAc transferase)	Buchnera aphidicola subsp. Acyrthosiphon pisum (strain APS) (Acyrthosiphon pisum symbiotic bacterium)	354
P57259	NADH-quinone oxidoreductase subunit I (EC 1.6.5.11) (NADH dehydrogenase I subunit I) (NDH-1 subunit I)	Buchnera aphidicola subsp. Acyrthosiphon pisum (strain APS) (Acyrthosiphon pisum symbiotic bacterium)	180
P57253	NADH-quinone oxidoreductase subunit B (EC 1.6.5.11) (NADH dehydrogenase I subunit B) (NDH-1 subunit B)	Buchnera aphidicola subsp. Acyrthosiphon pisum (strain APS) (Acyrthosiphon pisum symbiotic bacterium)	224
P57252	NADH-quinone oxidoreductase subunit A (EC 1.6.5.11) (NADH dehydrogenase I subunit A) (NDH-1 subunit A) (NUO1)	Buchnera aphidicola subsp. Acyrthosiphon pisum (strain APS) (Acyrthosiphon pisum symbiotic bacterium)	134
P57261	NADH-quinone oxidoreductase subunit K (EC 1.6.5.11) (NADH dehydrogenase I subunit K) (NDH-1 subunit K)	Buchnera aphidicola subsp. Acyrthosiphon pisum (strain APS) (Acyrthosiphon pisum symbiotic bacterium)	100
P57542	Cytochrome bo(3) ubiquinol oxidase subunit 3 (Cytochrome o ubiquinol oxidase subunit 3) (Cytochrome o subunit 3) (Oxidase bo(3) subunit 3) (Ubiquinol oxidase polypeptide III) (Ubiquinol oxidase subunit 3)	Buchnera aphidicola subsp. Acyrthosiphon pisum (strain APS) (Acyrthosiphon pisum symbiotic bacterium)	205
P57124	ATP synthase subunit beta (EC 3.6.3.14) (ATP synthase F1 sector subunit beta) (F-ATPase subunit beta)	Buchnera aphidicola subsp. Acyrthosiphon pisum (strain APS) (Acyrthosiphon pisum symbiotic bacterium)	465
P57258	NADH-quinone oxidoreductase subunit H (EC 1.6.5.11) (NADH dehydrogenase I subunit H) (NDH-1 subunit H)	Buchnera aphidicola subsp. Acyrthosiphon pisum (strain APS) (Acyrthosiphon pisum symbiotic bacterium)	322
P57263	NADH-quinone oxidoreductase subunit M (EC 1.6.5.11) (NADH dehydrogenase I subunit M) (NDH-1 subunit M)	Buchnera aphidicola subsp. Acyrthosiphon pisum (strain APS) (Acyrthosiphon pisum symbiotic bacterium)	505
P57262	NADH-quinone oxidoreductase subunit L (EC 1.6.5.11) (NADH dehydrogenase I subunit L) (NDH-1 subunit L)	Buchnera aphidicola subsp. Acyrthosiphon pisum (strain APS) (Acyrthosiphon pisum symbiotic bacterium)	614
P57248	Lipoprotein signal peptidase (EC 3.4.23.36) (Prolipoprotein signal peptidase) (Signal peptidase II) (SPase II)	Buchnera aphidicola subsp. Acyrthosiphon pisum (strain APS) (Acyrthosiphon pisum symbiotic bacterium)	160
P57120	ATP synthase subunit b (ATP synthase F(0) sector subunit b) (ATPase subunit I) (F-type ATPase subunit b) (F-ATPase subunit b)	Buchnera aphidicola subsp. Acyrthosiphon pisum (strain APS) (Acyrthosiphon pisum symbiotic bacterium)	161
P57361	Cardiolipin synthase A (CL synthase) (EC 2.7.8.-)	Buchnera aphidicola subsp. Acyrthosiphon pisum (strain APS) (Acyrthosiphon pisum symbiotic bacterium)	486
P57541	Cytochrome bo(3) ubiquinol oxidase subunit 4 (Cytochrome o ubiquinol oxidase subunit 4) (Cytochrome o subunit 4) (Oxidase bo(3) subunit 4) (Ubiquinol oxidase polypeptide IV) (Ubiquinol oxidase subunit 4)	Buchnera aphidicola subsp. Acyrthosiphon pisum (strain APS) (Acyrthosiphon pisum symbiotic bacterium)	105
P57260	NADH-quinone oxidoreductase subunit J (EC 1.6.5.11) (NADH dehydrogenase I subunit J) (NDH-1 subunit J)	Buchnera aphidicola subsp. Acyrthosiphon pisum (strain APS) (Acyrthosiphon pisum symbiotic bacterium)	170
P57297	Protein translocase subunit SecA	Buchnera aphidicola subsp. Acyrthosiphon pisum (strain APS) (Acyrthosiphon pisum symbiotic bacterium)	875
P57383	Lipoprotein-releasing system ATP-binding protein LolD (EC 3.6.3.-)	Buchnera aphidicola subsp. Acyrthosiphon pisum (strain APS) (Acyrthosiphon pisum symbiotic bacterium)	228
P57403	Zinc import ATP-binding protein ZnuC (EC 3.6.3.-)	Buchnera aphidicola subsp. Acyrthosiphon pisum (strain APS) (Acyrthosiphon pisum symbiotic bacterium)	238
P57551	Multidrug resistance-like ATP-binding protein MdlA (EC 3.6.3.44)	Buchnera aphidicola subsp. Acyrthosiphon pisum (strain APS) (Acyrthosiphon pisum symbiotic bacterium)	589
P57552	Multidrug resistance-like ATP-binding protein MdlB (EC 3.6.3.44)	Buchnera aphidicola subsp. Acyrthosiphon pisum (strain APS) (Acyrthosiphon pisum symbiotic bacterium)	580
P57345	GTPase Era	Buchnera aphidicola subsp. Acyrthosiphon pisum (strain APS) (Acyrthosiphon pisum symbiotic bacterium)	283
P57348	Elongation factor 4 (EF-4) (EC 3.6.5.n1) (Ribosomal back-translocase LepA)	Buchnera aphidicola subsp. Acyrthosiphon pisum (strain APS) (Acyrthosiphon pisum symbiotic bacterium)	610
P57540	Protoheme IX farnesyltransferase (EC 2.5.1.-) (Heme B farnesyltransferase) (Heme O synthase)	Buchnera aphidicola subsp. Acyrthosiphon pisum (strain APS) (Acyrthosiphon pisum symbiotic bacterium)	285
P57125	ATP synthase epsilon chain (ATP synthase F1 sector epsilon subunit) (F-ATPase epsilon subunit)	Buchnera aphidicola subsp. Acyrthosiphon pisum (strain APS) (Acyrthosiphon pisum symbiotic bacterium)	138
P57176	Flagellar motor switch protein FliG	Buchnera aphidicola subsp. Acyrthosiphon pisum (strain APS) (Acyrthosiphon pisum symbiotic bacterium)	331
P57411	Septum site-determining protein MinD (Cell division inhibitor MinD)	Buchnera aphidicola subsp. Acyrthosiphon pisum (strain APS) (Acyrthosiphon pisum symbiotic bacterium)	270
P57118	ATP synthase subunit a (ATP synthase F0 sector subunit a) (F-ATPase subunit 6)	Buchnera aphidicola subsp. Acyrthosiphon pisum (strain APS) (Acyrthosiphon pisum symbiotic bacterium)	274
P57214	Electron transport complex subunit B	Buchnera aphidicola subsp. Acyrthosiphon pisum (strain APS) (Acyrthosiphon pisum symbiotic bacterium)	167
P57347	Signal peptidase I (SPase I) (EC 3.4.21.89) (Leader peptidase I)	Buchnera aphidicola subsp. Acyrthosiphon pisum (strain APS) (Acyrthosiphon pisum symbiotic bacterium)	314
P57415	Probable lipid II flippase MurJ	Buchnera aphidicola subsp. Acyrthosiphon pisum (strain APS) (Acyrthosiphon pisum symbiotic bacterium)	511
P57215	Electron transport complex subunit C	Buchnera aphidicola subsp. Acyrthosiphon pisum (strain APS) (Acyrthosiphon pisum symbiotic bacterium)	473
P57131	Membrane protein insertase YidC (Foldase YidC) (Membrane integrase YidC) (Membrane protein YidC)	Buchnera aphidicola subsp. Acyrthosiphon pisum (strain APS) (Acyrthosiphon pisum symbiotic bacterium)	532
P57550	Peptidyl-prolyl cis-trans isomerase D (PPIase D) (EC 5.2.1.8) (Rotamase D)	Buchnera aphidicola subsp. Acyrthosiphon pisum (strain APS) (Acyrthosiphon pisum symbiotic bacterium)	623
P57406	Protease HtpX (EC 3.4.24.-) (Heat shock protein HtpX)	Buchnera aphidicola subsp. Acyrthosiphon pisum (strain APS) (Acyrthosiphon pisum symbiotic bacterium)	292
P57514	Prolipoprotein diacylglyceryl transferase (EC 2.4.99.-)	Buchnera aphidicola subsp. Acyrthosiphon pisum (strain APS) (Acyrthosiphon pisum symbiotic bacterium)	281
P57392	Glycerol uptake facilitator protein	Buchnera aphidicola subsp. Acyrthosiphon pisum (strain APS) (Acyrthosiphon pisum symbiotic bacterium)	263
P57217	Electron transport complex subunit G	Buchnera aphidicola subsp. Acyrthosiphon pisum (strain APS) (Acyrthosiphon pisum symbiotic bacterium)	164
P57121	ATP synthase subunit delta (ATP synthase F(1) sector subunit delta) (F-type ATPase subunit delta) (F-ATPase subunit delta)	Buchnera aphidicola subsp. Acyrthosiphon pisum (strain APS) (Acyrthosiphon pisum symbiotic bacterium)	177
P57152	Protein translocase subunit SecE	Buchnera aphidicola subsp. Acyrthosiphon pisum (strain APS) (Acyrthosiphon pisum symbiotic bacterium)	127
P57370	Probable protease SohB (EC 3.4.21.-)	Buchnera aphidicola subsp. Acyrthosiphon pisum (strain APS) (Acyrthosiphon pisum symbiotic bacterium)	336
P57137	Signal recognition particle receptor FtsY (SRP receptor)	Buchnera aphidicola subsp. Acyrthosiphon pisum (strain APS) (Acyrthosiphon pisum symbiotic bacterium)	378
P57175	Flagellar M-ring protein	Buchnera aphidicola subsp. Acyrthosiphon pisum (strain APS) (Acyrthosiphon pisum symbiotic bacterium)	545
P57186	Flagellar biosynthetic protein FliR	Buchnera aphidicola subsp. Acyrthosiphon pisum (strain APS) (Acyrthosiphon pisum symbiotic bacterium)	258
P57496	Cell division protein FtsB	Buchnera aphidicola subsp. Acyrthosiphon pisum (strain APS) (Acyrthosiphon pisum symbiotic bacterium)	71
P57123	ATP synthase gamma chain (ATP synthase F1 sector gamma subunit) (F-ATPase gamma subunit)	Buchnera aphidicola subsp. Acyrthosiphon pisum (strain APS) (Acyrthosiphon pisum symbiotic bacterium)	290
P57216	Electron transport complex subunit D	Buchnera aphidicola subsp. Acyrthosiphon pisum (strain APS) (Acyrthosiphon pisum symbiotic bacterium)	347
P57335	Flagellar biosynthesis protein FlhA	Buchnera aphidicola subsp. Acyrthosiphon pisum (strain APS) (Acyrthosiphon pisum symbiotic bacterium)	696
P57184	Flagellar biosynthetic protein FliP	Buchnera aphidicola subsp. Acyrthosiphon pisum (strain APS) (Acyrthosiphon pisum symbiotic bacterium)	379
P57460	Protein-export membrane protein SecG	Buchnera aphidicola subsp. Acyrthosiphon pisum (strain APS) (Acyrthosiphon pisum symbiotic bacterium)	109
P57185	Flagellar biosynthetic protein FliQ	Buchnera aphidicola subsp. Acyrthosiphon pisum (strain APS) (Acyrthosiphon pisum symbiotic bacterium)	89
P57318	Cell division protein FtsL	Buchnera aphidicola subsp. Acyrthosiphon pisum (strain APS) (Acyrthosiphon pisum symbiotic bacterium)	67
P57571	Protein translocase subunit SecY	Buchnera aphidicola subsp. Acyrthosiphon pisum (strain APS) (Acyrthosiphon pisum symbiotic bacterium)	437
P57213	Electron transport complex subunit A	Buchnera aphidicola subsp. Acyrthosiphon pisum (strain APS) (Acyrthosiphon pisum symbiotic bacterium)	193
P57179	Flagellar FliJ protein	Buchnera aphidicola subsp. Acyrthosiphon pisum (strain APS) (Acyrthosiphon pisum symbiotic bacterium)	145
P57334	Flagellar biosynthetic protein FlhB	Buchnera aphidicola subsp. Acyrthosiphon pisum (strain APS) (Acyrthosiphon pisum symbiotic bacterium)	383
P57183	Flagellar motor switch protein FliN	Buchnera aphidicola subsp. Acyrthosiphon pisum (strain APS) (Acyrthosiphon pisum symbiotic bacterium)	133
P57182	Flagellar motor switch protein FliM	Buchnera aphidicola subsp. Acyrthosiphon pisum (strain APS) (Acyrthosiphon pisum symbiotic bacterium)	315
P57402	High-affinity zinc uptake system membrane protein ZnuB	Buchnera aphidicola subsp. Acyrthosiphon pisum (strain APS) (Acyrthosiphon pisum symbiotic bacterium)	262
P57647	Low-affinity inorganic phosphate transporter	Buchnera aphidicola subsp. Acyrthosiphon pisum (strain APS) (Acyrthosiphon pisum symbiotic bacterium)	490
P57234	Sec translocon accessory complex subunit YajC	Buchnera aphidicola subsp. Acyrthosiphon pisum (strain APS) (Acyrthosiphon pisum symbiotic bacterium)	111
P57218	Electron transport complex subunit E	Buchnera aphidicola subsp. Acyrthosiphon pisum (strain APS) (Acyrthosiphon pisum symbiotic bacterium)	227
P57309	Cell division protein FtsA	Buchnera aphidicola subsp. Acyrthosiphon pisum (strain APS) (Acyrthosiphon pisum symbiotic bacterium)	418
P57408	UPF0053 protein BU323	Buchnera aphidicola subsp. Acyrthosiphon pisum (strain APS) (Acyrthosiphon pisum symbiotic bacterium)	521
P57363	Probable intracellular septation protein A	Buchnera aphidicola subsp. Acyrthosiphon pisum (strain APS) (Acyrthosiphon pisum symbiotic bacterium)	177
P57382	Lipoprotein-releasing system transmembrane protein LolC	Buchnera aphidicola subsp. Acyrthosiphon pisum (strain APS) (Acyrthosiphon pisum symbiotic bacterium)	399
P57368	Uncharacterized transporter BU281	Buchnera aphidicola subsp. Acyrthosiphon pisum (strain APS) (Acyrthosiphon pisum symbiotic bacterium)	307
P57601	Protein TsgA homolog	Buchnera aphidicola subsp. Acyrthosiphon pisum (strain APS) (Acyrthosiphon pisum symbiotic bacterium)	388
P57648	Uncharacterized transporter BU588	Buchnera aphidicola subsp. Acyrthosiphon pisum (strain APS) (Acyrthosiphon pisum symbiotic bacterium)	410
P57524	UPF0056 membrane protein BU449	Buchnera aphidicola subsp. Acyrthosiphon pisum (strain APS) (Acyrthosiphon pisum symbiotic bacterium)	196
P57350	High frequency lysogenization protein HflD homolog	Buchnera aphidicola subsp. Acyrthosiphon pisum (strain APS) (Acyrthosiphon pisum symbiotic bacterium)	211
P57538	Uncharacterized transporter BU466	Buchnera aphidicola subsp. Acyrthosiphon pisum (strain APS) (Acyrthosiphon pisum symbiotic bacterium)	390
P57527	Uncharacterized MscS family protein BU452	Buchnera aphidicola subsp. Acyrthosiphon pisum (strain APS) (Acyrthosiphon pisum symbiotic bacterium)	305
P57355	UPF0056 membrane protein BU267	Buchnera aphidicola subsp. Acyrthosiphon pisum (strain APS) (Acyrthosiphon pisum symbiotic bacterium)	215
P57364	UPF0259 membrane protein BU276	Buchnera aphidicola subsp. Acyrthosiphon pisum (strain APS) (Acyrthosiphon pisum symbiotic bacterium)	247
P57239	Uncharacterized membrane protein BU139	Buchnera aphidicola subsp. Acyrthosiphon pisum (strain APS) (Acyrthosiphon pisum symbiotic bacterium)	256
P57223	UPF0118 membrane protein BU123	Buchnera aphidicola subsp. Acyrthosiphon pisum (strain APS) (Acyrthosiphon pisum symbiotic bacterium)	360
Q9ZEZ0	UPF0114 protein in repA1-repA2 intergenic region	Buchnera aphidicola subsp. Acyrthosiphon pisum (strain APS) (Acyrthosiphon pisum symbiotic bacterium)	167
G2GXY1	ATP-dependent zinc metalloprotease FtsH (EC 3.4.24.-)	Candidatus Regiella insecticola 5.15	641
G2H0B5	Dihydroorotate dehydrogenase (quinone) (EC 1.3.5.2) (DHOdehase) (DHOD) (DHODase) (Dihydroorotate oxidase)	Candidatus Regiella insecticola 5.15	336
G2H0M0	Ribonuclease E (RNase E) (EC 3.1.26.12)	Candidatus Regiella insecticola 5.15	752
G2GZ28	Probable protein kinase UbiB (EC 2.7.-.-) (Ubiquinone biosynthesis protein UbiB)	Candidatus Regiella insecticola 5.15	540
G2GZF9	Probable peptidoglycan glycosyltransferase FtsW (PGT) (EC 2.4.1.129) (Cell division protein FtsW) (Cell wall polymerase) (Peptidoglycan polymerase) (PG polymerase)	Candidatus Regiella insecticola 5.15	450
G2GWW8	Undecaprenyl-phosphate 4-deoxy-4-formamido-L-arabinose transferase (EC 2.4.2.53) (Undecaprenyl-phosphate Ara4FN transferase) (Ara4FN transferase)	Candidatus Regiella insecticola 5.15	327
G2GWW5	Undecaprenyl phosphate-alpha-4-amino-4-deoxy-L-arabinose arabinosyl transferase (EC 2.4.2.43) (4-amino-4-deoxy-L-arabinose lipid A transferase) (Lipid IV(A) 4-amino-4-deoxy-L-arabinosyltransferase) (Undecaprenyl phosphate-alpha-L-Ara4N transferase)	Candidatus Regiella insecticola 5.15	611
G2GZK5	NADH-quinone oxidoreductase subunit B (EC 1.6.5.11) (NADH dehydrogenase I subunit B) (NDH-1 subunit B)	Candidatus Regiella insecticola 5.15	225
G2H032	Phosphatidylserine decarboxylase proenzyme (EC 4.1.1.65) [Cleaved into: Phosphatidylserine decarboxylase alpha chain; Phosphatidylserine decarboxylase beta chain]	Candidatus Regiella insecticola 5.15	291
G2H0M4	Na(+)-translocating NADH-quinone reductase subunit E (Na(+)-NQR subunit E) (Na(+)-translocating NQR subunit E) (EC 1.6.5.8) (NQR complex subunit E) (NQR-1 subunit E)	Candidatus Regiella insecticola 5.15	199
G2GX15	ATP synthase subunit b (ATP synthase F(0) sector subunit b) (ATPase subunit I) (F-type ATPase subunit b) (F-ATPase subunit b)	Candidatus Regiella insecticola 5.15	158
G2GZQ9	Lipid A biosynthesis lauroyltransferase (EC 2.3.1.241) (Kdo(2)-lipid IV(A) lauroyltransferase)	Candidatus Regiella insecticola 5.15	311
G2GYU7	Thiol:disulfide interchange protein DsbD (EC 1.8.1.8) (Protein-disulfide reductase) (Disulfide reductase)	Candidatus Regiella insecticola 5.15	572
G2GXU0	Macrolide export ATP-binding/permease protein MacB (EC 3.6.3.-)	Candidatus Regiella insecticola 5.15	649
G2H073	Lipoprotein signal peptidase (EC 3.4.23.36) (Prolipoprotein signal peptidase) (Signal peptidase II) (SPase II)	Candidatus Regiella insecticola 5.15	170
G2H1A6	Protein translocase subunit SecA	Candidatus Regiella insecticola 5.15	912
G2GZT0	Elongation factor 4 (EF-4) (EC 3.6.5.n1) (Ribosomal back-translocase LepA)	Candidatus Regiella insecticola 5.15	599
G2GWA3	4-hydroxybenzoate octaprenyltransferase (EC 2.5.1.-) (4-HB polyprenyltransferase)	Candidatus Regiella insecticola 5.15	288
G2GXK5	Vitamin B12 import ATP-binding protein BtuD (EC 3.6.3.33) (Vitamin B12-transporting ATPase)	Candidatus Regiella insecticola 5.15	248
G2GWL5	Membrane protein insertase YidC (Foldase YidC) (Membrane integrase YidC) (Membrane protein YidC)	Candidatus Regiella insecticola 5.15	440
G2GZP7	Electron transport complex subunit B	Candidatus Regiella insecticola 5.15	201
G2GWD3	Phosphatidylglycerophosphatase A (EC 3.1.3.27) (Phosphatidylglycerolphosphate phosphatase A)	Candidatus Regiella insecticola 5.15	160
G2GW98	Lipid A export ATP-binding/permease protein MsbA (EC 3.6.3.-)	Candidatus Regiella insecticola 5.15	582
G2GWU4	Protoheme IX farnesyltransferase (EC 2.5.1.-) (Heme B farnesyltransferase) (Heme O synthase)	Candidatus Regiella insecticola 5.15	291
G2GWI2	Lipopolysaccharide assembly protein B	Candidatus Regiella insecticola 5.15	388
G2GZD1	Cardiolipin synthase A (CL synthase) (EC 2.7.8.-)	Candidatus Regiella insecticola 5.15	486
G2H1T3	Succinate dehydrogenase hydrophobic membrane anchor subunit	Candidatus Regiella insecticola 5.15	115
G2GWK5	Protein-export membrane protein SecF	Candidatus Regiella insecticola 5.15	334
G2GWX9	Disulfide bond formation protein B (Disulfide oxidoreductase)	Candidatus Regiella insecticola 5.15	174
G2GWK6	Protein translocase subunit SecD	Candidatus Regiella insecticola 5.15	619
G2H2K8	Zinc import ATP-binding protein ZnuC (EC 3.6.3.-)	Candidatus Regiella insecticola 5.15	233
G2GZ39	Protease HtpX (EC 3.4.24.-) (Heat shock protein HtpX)	Candidatus Regiella insecticola 5.15	295
G2GXI5	Apolipoprotein N-acyltransferase (ALP N-acyltransferase) (EC 2.3.1.-)	Candidatus Regiella insecticola 5.15	520
G2GZT3	GTPase Era	Candidatus Regiella insecticola 5.15	316
G2H1A3	Methionine import ATP-binding protein MetN (EC 3.6.3.-)	Candidatus Regiella insecticola 5.15	343
G2GW96	Prolipoprotein diacylglyceryl transferase (EC 2.4.99.-)	Candidatus Regiella insecticola 5.15	300
G2GYZ3	Thiamine import ATP-binding protein ThiQ (EC 3.6.3.-)	Candidatus Regiella insecticola 5.15	236
G2H250	Multidrug resistance protein MdtK (Multidrug-efflux transporter)	Candidatus Regiella insecticola 5.15	461
G2H0L0	Endolytic murein transglycosylase (EC 4.2.2.-) (Peptidoglycan polymerization terminase)	Candidatus Regiella insecticola 5.15	346
G2H095	Diacylglycerol kinase (EC 2.7.1.107)	Candidatus Regiella insecticola 5.15	94
G2GZR2	Probable lipid II flippase MurJ	Candidatus Regiella insecticola 5.15	511
G2GZR0	K(+)/H(+) antiporter NhaP2 (Potassium/proton antiporter NhaP2)	Candidatus Regiella insecticola 5.15	575
G2GZP6	Electron transport complex subunit C	Candidatus Regiella insecticola 5.15	544
G2GZ27	Sec-independent protein translocase protein TatA	Candidatus Regiella insecticola 5.15	92
G2H1T2	Succinate dehydrogenase flavoprotein subunit (EC 1.3.5.1)	Candidatus Regiella insecticola 5.15	588
G2GWV8	Na(+)/H(+) antiporter NhaA (Sodium/proton antiporter NhaA)	Candidatus Regiella insecticola 5.15	374
G2H1S0	Polyamine-transporting ATPase (EC 3.6.3.31)	Candidatus Regiella insecticola 5.15	377
G2H1F9	Hemin import ATP-binding protein HmuV (EC 3.6.3.-)	Candidatus Regiella insecticola 5.15	278
G2H096	Glycerol-3-phosphate acyltransferase (GPAT) (EC 2.3.1.15)	Candidatus Regiella insecticola 5.15	843
G2GZ25	Sec-independent protein translocase protein TatC	Candidatus Regiella insecticola 5.15	248
G2H091	Glutathione-regulated potassium-efflux system protein KefB (K(+)/H(+) antiporter)	Candidatus Regiella insecticola 5.15	617
G2GZI1	Cell division protein FtsQ	Candidatus Regiella insecticola 5.15	318
G2GZH5	Magnesium transport protein CorA	Candidatus Regiella insecticola 5.15	316
G2H126	Co-chaperone protein DjlA	Candidatus Regiella insecticola 5.15	280
G2GZC5	Low affinity potassium transport system protein kup (Kup system potassium uptake protein)	Candidatus Regiella insecticola 5.15	622
G2GZ26	Sec-independent protein translocase protein TatB	Candidatus Regiella insecticola 5.15	153
G2GZD2	Protein TonB	Candidatus Regiella insecticola 5.15	237
G2GWU8	Ubiquinol oxidase subunit 2	Candidatus Regiella insecticola 5.15	313
G2GYZ9	Large-conductance mechanosensitive channel	Candidatus Regiella insecticola 5.15	131
G2GZK0	DNA segregation ATPase FtsK/SpoIIIE	Candidatus Regiella insecticola 5.15	846
G2GZ52	Electron transport complex subunit D	Candidatus Regiella insecticola 5.15	346
G2GZG5	Cell division protein FtsL	Candidatus Regiella insecticola 5.15	118
G2GZ51	Electron transport complex subunit G	Candidatus Regiella insecticola 5.15	209
G2GXN0	Cell division protein FtsB	Candidatus Regiella insecticola 5.15	99
G2GZ50	Electron transport complex subunit E	Candidatus Regiella insecticola 5.15	230
G2GZP8	Electron transport complex subunit A	Candidatus Regiella insecticola 5.15	193
G2GWI1	Lipopolysaccharide assembly protein A	Candidatus Regiella insecticola 5.15	134
G2GZI2	Cell division protein FtsA	Candidatus Regiella insecticola 5.15	418
G2H1H0	Zinc metalloprotease (EC 3.4.24.-)	Candidatus Regiella insecticola 5.15	474
G2H0V9	Sodium/glutamate symporter	Candidatus Regiella insecticola 5.15	403
G2GYC0	Phosphate transport system permease protein PstA (Fragment)	Candidatus Regiella insecticola 5.15	242
G2H2K2	Trk system potassium uptake protein	Candidatus Regiella insecticola 5.15	483
G2H280	Rod shape-determining protein MreD	Candidatus Regiella insecticola 5.15	162
G2GWZ2	Transport permease protein (Fragment)	Candidatus Regiella insecticola 5.15	122
G2H2A5	Sodium/pantothenate symporter	Candidatus Regiella insecticola 5.15	478
G2H153	Transport permease protein	Candidatus Regiella insecticola 5.15	256
G2GXY9	Lipoprotein NlpI	Candidatus Regiella insecticola 5.15	293
G2GYX0	High frequency lysogenization protein HflD homolog	Candidatus Regiella insecticola 5.15	213
G2H1X2	SpaP	Candidatus Regiella insecticola 5.15	219
G2H238	Probable membrane transporter protein (Fragment)	Candidatus Regiella insecticola 5.15	222
G2GX76	PTS system, glucose-specific IIBC component	Candidatus Regiella insecticola 5.15	477
G2H1Y1	Putative permease	Candidatus Regiella insecticola 5.15	421
G2H1X4	Type III secretion protein SpaR/YscT/HrcT	Candidatus Regiella insecticola 5.15	254
G2GWM9	Type III secretion protein SpaR/YscT/HrcT	Candidatus Regiella insecticola 5.15	280
G2GZ10	Amine acid ABC transporter, permease protein, 3-TM region, His/Glu/Gln/Arg/opine family	Candidatus Regiella insecticola 5.15	222
G2H195	Amine acid ABC transporter, permease protein, 3-TM region, His/Glu/Gln/Arg/opine family	Candidatus Regiella insecticola 5.15	245
G2GZB6	Phosphotransferase system IIC component, glucose/maltose/N-acetylglucosamine-specific	Candidatus Regiella insecticola 5.15	484
G2GWN1	Type III secretion apparatus protein, YscR/HrcR family	Candidatus Regiella insecticola 5.15	216
G2H196	Amine acid ABC transporter, permease protein, 3-TM region, His/Glu/Gln/Arg/opine family	Candidatus Regiella insecticola 5.15	241
G2GWG0	ABC-type antimicrobial peptide transport system, permease component	Candidatus Regiella insecticola 5.15	296
G2H140	Membrane transporter of cations and cationic drugs	Candidatus Regiella insecticola 5.15	68
G2H1G0	HmuU	Candidatus Regiella insecticola 5.15	334
G2GXK6	ABC-type cobalamin transport system, permease component	Candidatus Regiella insecticola 5.15	162
G2H2D9	Phosphotransferase system IIC component, glucose/maltose/N-acetylglucosamine-specific	Candidatus Regiella insecticola 5.15	286
G2GXK7	ABC-type cobalamin transport system, permease component (Fragment)	Candidatus Regiella insecticola 5.15	55
G2H1F2	Aromatic amino acid transport protein	Candidatus Regiella insecticola 5.15	415
E9CNT0	ATP-dependent zinc metalloprotease FtsH (EC 3.4.24.-)	Serratia symbiotica str. Tucson	641
E9CJZ1	Ribonuclease E (RNase E) (EC 3.1.26.12)	Serratia symbiotica str. Tucson	1028
E9CPN3	Dihydroorotate dehydrogenase (quinone) (EC 1.3.5.2) (DHOdehase) (DHOD) (DHODase) (Dihydroorotate oxidase)	Serratia symbiotica str. Tucson	336
E9CND2	3-octaprenyl-4-hydroxybenzoate carboxy-lyase (EC 4.1.1.98) (Polyprenyl p-hydroxybenzoate decarboxylase)	Serratia symbiotica str. Tucson	498
E9CKL1	Undecaprenyl-phosphate 4-deoxy-4-formamido-L-arabinose transferase (EC 2.4.2.53) (Undecaprenyl-phosphate Ara4FN transferase) (Ara4FN transferase)	Serratia symbiotica str. Tucson	326
E9CKL2	Undecaprenyl phosphate-alpha-4-amino-4-deoxy-L-arabinose arabinosyl transferase (EC 2.4.2.43) (4-amino-4-deoxy-L-arabinose lipid A transferase) (Lipid IV(A) 4-amino-4-deoxy-L-arabinosyltransferase) (Undecaprenyl phosphate-alpha-L-Ara4N transferase)	Serratia symbiotica str. Tucson	547
E9CMM9	ATP synthase subunit c (ATP synthase F(0) sector subunit c) (F-type ATPase subunit c) (F-ATPase subunit c) (Lipid-binding protein)	Serratia symbiotica str. Tucson	80
E9CPG2	Phospho-N-acetylmuramoyl-pentapeptide-transferase (EC 2.7.8.13) (UDP-MurNAc-pentapeptide phosphotransferase)	Serratia symbiotica str. Tucson	360
E9CPG0	Probable peptidoglycan glycosyltransferase FtsW (PGT) (EC 2.4.1.129) (Cell division protein FtsW) (Cell wall polymerase) (Peptidoglycan polymerase) (PG polymerase)	Serratia symbiotica str. Tucson	398
E9CNQ3	Na(+)-translocating NADH-quinone reductase subunit C (Na(+)-NQR subunit C) (Na(+)-translocating NQR subunit C) (EC 1.6.5.8) (NQR complex subunit C) (NQR-1 subunit C)	Serratia symbiotica str. Tucson	252
E9CK25	DNA topoisomerase 4 subunit A (EC 5.99.1.3) (Topoisomerase IV subunit A)	Serratia symbiotica str. Tucson	757
E9CN56	Glycerol-3-phosphate acyltransferase (Acyl-PO4 G3P acyltransferase) (Acyl-phosphate--glycerol-3-phosphate acyltransferase) (G3P acyltransferase) (GPAT) (EC 2.3.1.n3) (Lysophosphatidic acid synthase) (LPA synthase)	Serratia symbiotica str. Tucson	212
E9CPF9	UDP-N-acetylglucosamine--N-acetylmuramyl-(pentapeptide) pyrophosphoryl-undecaprenol N-acetylglucosamine transferase (EC 2.4.1.227) (Undecaprenyl-PP-MurNAc-pentapeptide-UDPGlcNAc GlcNAc transferase)	Serratia symbiotica str. Tucson	354
E9CMG6	Thiol:disulfide interchange protein DsbD (EC 1.8.1.8) (Protein-disulfide reductase) (Disulfide reductase)	Serratia symbiotica str. Tucson	563
E9CMF2	Phosphatidylserine decarboxylase proenzyme (EC 4.1.1.65) [Cleaved into: Phosphatidylserine decarboxylase beta chain; Phosphatidylserine decarboxylase alpha chain]	Serratia symbiotica str. Tucson	298
E9CNQ1	Na(+)-translocating NADH-quinone reductase subunit E (Na(+)-NQR subunit E) (Na(+)-translocating NQR subunit E) (EC 1.6.5.8) (NQR complex subunit E) (NQR-1 subunit E)	Serratia symbiotica str. Tucson	198
E9CPK5	NADH-quinone oxidoreductase subunit B (EC 1.6.5.11) (NADH dehydrogenase I subunit B) (NDH-1 subunit B)	Serratia symbiotica str. Tucson	224
E9CN14	Lipid A biosynthesis myristoyltransferase (EC 2.3.1.243) (Kdo(2)-lauroyl-lipid IV(A) myristoyltransferase)	Serratia symbiotica str. Tucson	322
E9CMN0	ATP synthase subunit b (ATP synthase F(0) sector subunit b) (ATPase subunit I) (F-type ATPase subunit b) (F-ATPase subunit b)	Serratia symbiotica str. Tucson	156
E9CL18	Lipid A biosynthesis lauroyltransferase (EC 2.3.1.241) (Kdo(2)-lipid IV(A) lauroyltransferase)	Serratia symbiotica str. Tucson	306
E9CPK0	NADH-quinone oxidoreductase subunit K (EC 1.6.5.11) (NADH dehydrogenase I subunit K) (NDH-1 subunit K)	Serratia symbiotica str. Tucson	100
E9CNR0	Lipid A biosynthesis palmitoleoyltransferase (EC 2.3.1.242) (Kdo(2)-lipid IV(A) palmitoleoyltransferase)	Serratia symbiotica str. Tucson	306
E9CN03	Membrane protein insertase YidC (Foldase YidC) (Membrane integrase YidC) (Membrane protein YidC)	Serratia symbiotica str. Tucson	545
E9CPK1	NADH-quinone oxidoreductase subunit I (EC 1.6.5.11) (NADH dehydrogenase I subunit I) (NDH-1 subunit I)	Serratia symbiotica str. Tucson	176
E9CMN2	ATP synthase subunit alpha (EC 3.6.3.14) (ATP synthase F1 sector subunit alpha) (F-ATPase subunit alpha)	Serratia symbiotica str. Tucson	513
E9CM62	Macrolide export ATP-binding/permease protein MacB (EC 3.6.3.-)	Serratia symbiotica str. Tucson	648
E9CL33	Elongation factor 4 (EF-4) (EC 3.6.5.n1) (Ribosomal back-translocase LepA)	Serratia symbiotica str. Tucson	599
E9CK96	Electron transport complex subunit C	Serratia symbiotica str. Tucson	617
E9CMF5	Fumarate reductase subunit C (Fumarate reductase 15 kDa hydrophobic protein)	Serratia symbiotica str. Tucson	130
E9CK63	Efflux pump membrane transporter (Fragment)	Serratia symbiotica str. Tucson	871
E9CQJ9	Putative conserved inner membrane protein (Fragment)	Serratia symbiotica str. Tucson	101
E9CK93	Electron transport complex subunit E	Serratia symbiotica str. Tucson	233
E9CNG7	Methionine import ATP-binding protein MetN (EC 3.6.3.-)	Serratia symbiotica str. Tucson	343
E9CK19	Putative phospholipid transporter subunit: membrane component of ABC superfamily	Serratia symbiotica str. Tucson	260
E9CMN4	ATP synthase subunit beta (EC 3.6.3.14) (ATP synthase F1 sector subunit beta) (F-ATPase subunit beta)	Serratia symbiotica str. Tucson	460
E9CP83	Protoheme IX farnesyltransferase (EC 2.5.1.-) (Heme B farnesyltransferase) (Heme O synthase)	Serratia symbiotica str. Tucson	296
E9CLN4	Pantothenate:sodium symporter	Serratia symbiotica str. Tucson	481
E9CP56	Sec-independent protein translocase protein TatA	Serratia symbiotica str. Tucson	87
E9CMZ0	Rhomboid protease GlpG (EC 3.4.21.105) (Intramembrane serine protease)	Serratia symbiotica str. Tucson	278
E9CPF6	Cell division protein FtsQ	Serratia symbiotica str. Tucson	281
E9CMC0	Apolipoprotein N-acyltransferase (ALP N-acyltransferase) (EC 2.3.1.-)	Serratia symbiotica str. Tucson	509
E9CK94	Electron transport complex subunit G	Serratia symbiotica str. Tucson	209
E9CMW2	Cell division protein DamX	Serratia symbiotica str. Tucson	324
E9CPK2	NADH-quinone oxidoreductase subunit H (EC 1.6.5.11) (NADH dehydrogenase I subunit H) (NDH-1 subunit H)	Serratia symbiotica str. Tucson	324
E9CKA9	Diacylglycerol kinase (EC 2.7.1.107)	Serratia symbiotica str. Tucson	122
E9CP50	Lipid III flippase	Serratia symbiotica str. Tucson	416
E9CPU3	Probable intracellular septation protein A	Serratia symbiotica str. Tucson	179
E9CP68	Protein translocase subunit SecD	Serratia symbiotica str. Tucson	600
E9CLC1	Phosphate import ATP-binding protein PstB (EC 3.6.3.27) (ABC phosphate transporter) (Phosphate-transporting ATPase)	Serratia symbiotica str. Tucson	258
E9CPS2	Cell division protein ZipA	Serratia symbiotica str. Tucson	310
E9CKF9	Molybdenum import ATP-binding protein ModC (EC 3.6.3.29)	Serratia symbiotica str. Tucson	293
E9CMM8	ATP synthase subunit a (ATP synthase F0 sector subunit a) (F-ATPase subunit 6)	Serratia symbiotica str. Tucson	259
E9CLE7	Succinate dehydrogenase flavoprotein subunit (EC 1.3.5.1)	Serratia symbiotica str. Tucson	520
E9CMN3	ATP synthase gamma chain (ATP synthase F1 sector gamma subunit) (F-ATPase gamma subunit)	Serratia symbiotica str. Tucson	287
E9CLJ1	Cell division protein FtsX	Serratia symbiotica str. Tucson	317
E9CJU4	Putative tryptophan transporter of high affinity	Serratia symbiotica str. Tucson	414
E9CMA9	Putative fused N-acetyl glucosamine specific PTS enzyme: IIC, IIB, and IIA components	Serratia symbiotica str. Tucson	662
E9CP64	Putative fused mannitol-specific PTS enzymes: IIA components/IIB components/IIC components	Serratia symbiotica str. Tucson	641
E9CNP6	Putative fluoride ion transporter CrcB	Serratia symbiotica str. Tucson	122
E9CNY8	Putative multidrug efflux system, subunit A	Serratia symbiotica str. Tucson	344
E9CMH6	Prolipoprotein diacylglyceryl transferase (EC 2.4.99.-)	Serratia symbiotica str. Tucson	292
E9CKL3	Probable 4-amino-4-deoxy-L-arabinose-phosphoundecaprenol flippase subunit ArnE (L-Ara4N-phosphoundecaprenol flippase subunit ArnE) (Undecaprenyl phosphate-aminoarabinose flippase subunit ArnE)	Serratia symbiotica str. Tucson	115
E9CPD7	Putative outer membrane-specific lipoprotein transporter subunit	Serratia symbiotica str. Tucson	400
E9CP69	Protein-export membrane protein SecF	Serratia symbiotica str. Tucson	322
E9CK90	Dipeptide and tripeptide permease A	Serratia symbiotica str. Tucson	505
E9CJX6	Fused glucose-specific PTS enzymes: IIB component/IIC component	Serratia symbiotica str. Tucson	480
E9CPF5	Cell division protein FtsA	Serratia symbiotica str. Tucson	418
E9CK95	Electron transport complex subunit D	Serratia symbiotica str. Tucson	361
E9CPG6	Cell division protein FtsL	Serratia symbiotica str. Tucson	106
E9CK98	Electron transport complex subunit A	Serratia symbiotica str. Tucson	193
E9CPU2	UPF0259 membrane protein SSYM_2583	Serratia symbiotica str. Tucson	250
E9CP11	Transport permease protein	Serratia symbiotica str. Tucson	256
E9CPD1	Spermidine/putrescine import ATP-binding protein PotA (EC 3.6.3.31)	Serratia symbiotica str. Tucson	371
E9CNC1	Probable lipid II flippase MurJ	Serratia symbiotica str. Tucson	511
E9CL17	Glucans biosynthesis glucosyltransferase H (EC 2.4.1.-)	Serratia symbiotica str. Tucson	842
E9CNK1	UPF0266 membrane protein SSYM_2003	Serratia symbiotica str. Tucson	146
E9CP44	ECA polysaccharide chain length modulation protein	Serratia symbiotica str. Tucson	349
E9CPW1	Proline:sodium symporter	Serratia symbiotica str. Tucson	494
E9CPH5	Thiamine import ATP-binding protein ThiQ (EC 3.6.3.-)	Serratia symbiotica str. Tucson	247
E9CM52	Putative DNA-binding membrane protein required for chromosome resolution and partitioning	Serratia symbiotica str. Tucson	1066
E9CMN5	ATP synthase epsilon chain (ATP synthase F1 sector epsilon subunit) (F-ATPase epsilon subunit)	Serratia symbiotica str. Tucson	139
E9CPU9	Putative oligopeptide transporter subunit	Serratia symbiotica str. Tucson	302
E9CLC2	Phosphate transport system permease protein	Serratia symbiotica str. Tucson	318
E9CPK9	UPF0208 membrane protein SSYM_2476	Serratia symbiotica str. Tucson	151
E9CPM4	FAD:protein FMN transferase (EC 2.7.1.180) (Flavin transferase)	Serratia symbiotica str. Tucson	343
E9CNQ2	Na(+)-translocating NADH-quinone reductase subunit D (Na(+)-NQR subunit D) (Na(+)-translocating NQR subunit D) (EC 1.6.5.8) (NQR complex subunit D) (NQR-1 subunit D)	Serratia symbiotica str. Tucson	209
E9CKA1	Probable Sec-independent protein translocase protein TatE	Serratia symbiotica str. Tucson	71
E9CLT8	Putative antimicrobial peptide transporter subunit	Serratia symbiotica str. Tucson	296
E9CMU6	Putative lysine exporter protein, LysE	Serratia symbiotica str. Tucson	200
E9CMF6	Fumarate reductase subunit D (Fumarate reductase 13 kDa hydrophobic protein)	Serratia symbiotica str. Tucson	119
E9CKV5	Putative predicted peptide transporter subunit: membrane component of ABC superfamily	Serratia symbiotica str. Tucson	301
E9CLK1	Putative threonine efflux system	Serratia symbiotica str. Tucson	202
E9CKE9	Cell division protein FtsB	Serratia symbiotica str. Tucson	106
E9CKH9	Small multidrug resistance domain-containing protein	Serratia symbiotica str. Tucson	110
E9CK13	Lipopolysaccharide export system protein LptC	Serratia symbiotica str. Tucson	192
E9CLW9	Putative multidrug efflux system protein	Serratia symbiotica str. Tucson	512
E9CMV3	Protein TsgA homolog	Serratia symbiotica str. Tucson	403
E9CPS5	Putative iron-enterobactin transporter subunit	Serratia symbiotica str. Tucson	344
E9CKA8	Glycerol-3-phosphate acyltransferase (GPAT) (EC 2.3.1.15)	Serratia symbiotica str. Tucson	821
E9CP75	Phosphatidylglycerophosphatase A (EC 3.1.3.27) (Phosphatidylglycerolphosphate phosphatase A)	Serratia symbiotica str. Tucson	172
E9CPF0	Protein translocase subunit SecA	Serratia symbiotica str. Tucson	903
E9CPU4	Protein TonB	Serratia symbiotica str. Tucson	231
E9CMM3	Putative predicted multidrug or homocysteine efflux system	Serratia symbiotica str. Tucson	468
E9CL31	Anti-sigma-E factor RseA (Regulator of SigE) (Sigma-E anti-sigma factor RseA) (Sigma-E factor negative regulatory protein)	Serratia symbiotica str. Tucson	213
E9CPS1	Sulfate transporter CysZ	Serratia symbiotica str. Tucson	253
E9CPV2	Cardiolipin synthase A (CL synthase) (EC 2.7.8.-)	Serratia symbiotica str. Tucson	486
E9CKA7	4-hydroxybenzoate octaprenyltransferase (EC 2.5.1.-) (4-HB polyprenyltransferase)	Serratia symbiotica str. Tucson	286
E9CMN1	ATP synthase subunit delta (ATP synthase F(1) sector subunit delta) (F-type ATPase subunit delta) (F-ATPase subunit delta)	Serratia symbiotica str. Tucson	177
E9CM23	Rod shape-determining protein MreD	Serratia symbiotica str. Tucson	162
E9CM80	Co-chaperone protein DjlA	Serratia symbiotica str. Tucson	268
E9CKJ7	Protease HtpX (EC 3.4.24.-) (Heat shock protein HtpX)	Serratia symbiotica str. Tucson	292
E9CPV3	Putative iron-dicitrate transporter subunit	Serratia symbiotica str. Tucson	319
E9CMF7	Putative multidrug efflux system protein	Serratia symbiotica str. Tucson	105
E9CK97	Electron transport complex subunit B	Serratia symbiotica str. Tucson	190
E9CM96	Disulfide bond formation protein B (Disulfide oxidoreductase)	Serratia symbiotica str. Tucson	176
E9CPC6	High frequency lysogenization protein HflD homolog	Serratia symbiotica str. Tucson	208
E9CM90	Protease 4 (EC 3.4.21.-) (Endopeptidase IV) (Protease IV) (Signal peptide peptidase)	Serratia symbiotica str. Tucson	618
E9CN04	Putative membrane protein insertion efficiency factor	Serratia symbiotica str. Tucson	85
E9CNU1	Lipoprotein NlpI	Serratia symbiotica str. Tucson	294
E9CLU5	Lipopolysaccharide assembly protein B	Serratia symbiotica str. Tucson	390
E9CKJ3	UPF0283 membrane protein SSYM_0664	Serratia symbiotica str. Tucson	350
E9CLU6	Lipopolysaccharide assembly protein A	Serratia symbiotica str. Tucson	104
E9CKY8	K(+)/H(+) antiporter NhaP2 (Potassium/proton antiporter NhaP2)	Serratia symbiotica str. Tucson	573
E9CL58	Fused lipid transporter subunits of ABC superfamily: membrane component/ATP-binding component (Fragment)	Serratia symbiotica str. Tucson	551
E9CND7	Trk system potassium uptake protein	Serratia symbiotica str. Tucson	483
E9CQ44	Protein translocase subunit SecE	Serratia symbiotica str. Tucson	154
E9CQU4	UPF0114 protein SSYM_0269	Serratia symbiotica str. Tucson	163
E9CKQ5	NAD(P) transhydrogenase subunit beta (EC 1.6.1.2) (Nicotinamide nucleotide transhydrogenase subunit beta)	Serratia symbiotica str. Tucson	462
E9CPD6	Lipoprotein-releasing system ATP-binding protein LolD (EC 3.6.3.-)	Serratia symbiotica str. Tucson	234
E9CPL8	Cell division protein DedD	Serratia symbiotica str. Tucson	216
E9CLJ3	Signal recognition particle receptor FtsY (SRP receptor)	Serratia symbiotica str. Tucson	440
E9CP87	Ubiquinol oxidase subunit 2	Serratia symbiotica str. Tucson	316
E9CL67	Branched amino acid transport domain-containing protein	Serratia symbiotica str. Tucson	339
E9CLZ5	Cell division protein FtsN	Serratia symbiotica str. Tucson	213
E9CMT5	Putative transporter	Serratia symbiotica str. Tucson	450
E9CKF8	Multidrug efflux pump accessory protein AcrZ (AcrAB-TolC multidrug efflux pump accessory protein AcrZ) (Acridine resistance protein Z)	Serratia symbiotica str. Tucson	50
E9CPD5	Outer membrane-specific lipoprotein transporter subunit	Serratia symbiotica str. Tucson	415
E9CQ26	Glutathione-regulated potassium-efflux system ancillary protein KefG (Putative quinone oxidoreductase KefG) (EC 1.6.5.2)	Serratia symbiotica str. Tucson	183
E9CPI3	Lipoprotein signal peptidase (EC 3.4.23.36) (Prolipoprotein signal peptidase) (Signal peptidase II) (SPase II)	Serratia symbiotica str. Tucson	169
E9CNH0	Magnesium transporter MgtE	Serratia symbiotica str. Tucson	477
E9CNK2	Putative manganese efflux pump MntP	Serratia symbiotica str. Tucson	188
